# Supplementary material for: Developmental and housekeeping transcriptional programs display distinct modes of enhancer-enhancer cooperativity in Drosophila
Source: Nat Commun. 2024 Oct 3;15:8584. doi: 10.1038/s41467-024-52921-2 (PMC11450171; doi:10.1038/s41467-024-52921-2)
Supplement: Supplementary file 6 — Source Data [file 41467_2024_52921_MOESM6_ESM.xlsx]

## Sheet: Supplementary Fig. 1c
Supplementary Figure 1c
Raw luciferase and renilla measurements (in arbitrary units, see column names) used to compute the activity values found in Supplementary Figure 1c. For each combination of 5’ (L for “Left”) and 3’ (R for “Right”) candidate sequences, biological replicates (independent transfections made on different days) and technical replicates are specified (see column names). Only pairs for which at least th…
L	R	biological_replicate	technical_replicate	luciferase	renilla
hk_strong_B_00698	dev_inactive_B_00163	1	1	343	10371
hk_strong_B_00698	dev_inactive_B_00163	1	2	351	10790
control_flat_genomic_region_A_00765	dev_medium_A_00519	1	1	12147	7406
control_flat_genomic_region_A_00765	dev_medium_A_00519	1	2	17090	11363
control_flat_genomic_region_A_00765	dev_medium_C_00459	1	1	6933	9639
control_flat_genomic_region_A_00765	dev_medium_C_00459	1	2	8088	12272
dev_medium_C_00510	control_flat_genomic_region_C_00755	1	1	1949	7953
dev_medium_C_00510	control_flat_genomic_region_C_00755	1	2	2261	9609
dev_medium_C_00072	control_flat_genomic_region_C_00757	1	1	5157	8394
dev_medium_C_00072	control_flat_genomic_region_C_00757	1	2	5924	10449
control_Ecoli_C_00997	control_flat_genomic_region_C_00770	1	1	359	9440
control_Ecoli_C_00997	control_flat_genomic_region_C_00770	1	2	430	10772
control_Ecoli_B_00976	dev_inactive_B_00108	1	1	8390	8714
control_Ecoli_B_00976	dev_inactive_B_00108	1	2	11958	11366
dev_medium_C_00236	dev_medium_B_00539	1	1	16989	9467
dev_medium_C_00236	dev_medium_B_00539	1	2	16927	10270
dev_medium_C_00510	dev_strong_C_00310	1	1	16052	8430
dev_medium_C_00510	dev_strong_C_00310	1	2	16922	7930
dev_medium_B_00591	control_flat_genomic_region_C_00755	1	1	2489	8396
dev_medium_B_00591	control_flat_genomic_region_C_00755	1	2	2971	10152
dev_medium_C_00549	dev_weak_C_00087	1	1	10094	6420
dev_medium_C_00549	dev_weak_C_00087	1	2	14905	8372
hk_strong_B_00698	dev_inactive_B_00163	1	3	421	12561
hk_strong_B_00698	dev_inactive_B_00163	1	4	420	13418
control_flat_genomic_region_A_00765	dev_medium_A_00519	1	3	17158	12172
control_flat_genomic_region_A_00765	dev_medium_A_00519	1	4	18776	13521
control_flat_genomic_region_A_00765	dev_medium_C_00459	1	3	9473	14588
control_flat_genomic_region_A_00765	dev_medium_C_00459	1	4	9102	13375
dev_medium_C_00510	control_flat_genomic_region_C_00755	1	3	2333	10532
dev_medium_C_00510	control_flat_genomic_region_C_00755	1	4	2155	10491
dev_medium_C_00072	control_flat_genomic_region_C_00757	1	3	5784	11030
dev_medium_C_00072	control_flat_genomic_region_C_00757	1	4	5842	11244
control_Ecoli_C_00997	control_flat_genomic_region_C_00770	1	3	418	12881
control_Ecoli_C_00997	control_flat_genomic_region_C_00770	1	4	392	11618
control_Ecoli_B_00976	dev_inactive_B_00108	1	3	9225	10899
control_Ecoli_B_00976	dev_inactive_B_00108	1	4	9988	11145
dev_medium_C_00236	dev_medium_B_00539	1	3	16366	10277
dev_medium_C_00236	dev_medium_B_00539	1	4	16425	10631
dev_medium_C_00510	dev_strong_C_00310	1	3	17488	9128
dev_medium_C_00510	dev_strong_C_00310	1	4	18571	9711
dev_medium_B_00591	control_flat_genomic_region_C_00755	1	3	2661	11093
dev_medium_B_00591	control_flat_genomic_region_C_00755	1	4	2689	11463
dev_medium_C_00549	dev_weak_C_00087	1	3	13410	9170
dev_medium_C_00549	dev_weak_C_00087	1	4	15379	9979
dev_medium_C_00592	dev_medium_A_00519	1	1	18325	7962
dev_medium_C_00592	dev_medium_A_00519	1	2	18647	8996
hk_strong_C_00699	dev_medium_A_00001	1	1	1082	7970
hk_strong_C_00699	dev_medium_A_00001	1	2	1254	11041
control_flat_genomic_region_A_00765	dev_medium_B_00539	1	1	6498	9538
control_flat_genomic_region_A_00765	dev_medium_B_00539	1	2	6529	9234
control_flat_genomic_region_A_00765	dev_strong_A_00312	1	1	10345	7693
control_flat_genomic_region_A_00765	dev_strong_A_00312	1	2	12595	9041
hk_inactive_C_00606	control_flat_genomic_region_C_00755	1	1	288	9093
hk_inactive_C_00606	control_flat_genomic_region_C_00755	1	2	474	11832
dev_medium_C_00072	control_flat_genomic_region_C_00770	1	1	2612	6142
dev_medium_C_00072	control_flat_genomic_region_C_00770	1	2	3352	7760
control_flat_genomic_region_A_00765	control_Ecoli_B_00999	1	1	332	10012
control_flat_genomic_region_A_00765	control_Ecoli_B_00999	1	2	391	10276
control_Ecoli_B_00976	dev_medium_B_00483	1	1	8418	12387
control_Ecoli_B_00976	dev_medium_B_00483	1	2	7710	12001
dev_medium_C_00236	dev_weak_C_00087	1	1	17213	11496
dev_medium_C_00236	dev_weak_C_00087	1	2	17891	11953
dev_medium_C_00543	dev_medium_B_00539	1	1	12609	10355
dev_medium_C_00543	dev_medium_B_00539	1	2	13329	11136
dev_medium_B_00591	ontrol_flat_genomic_region_C_00757	1	1	3933	10256
dev_medium_B_00591	ontrol_flat_genomic_region_C_00757	1	2	4100	10685
dev_medium_C_00549	dev_strong_C_00310	1	1	17244	10526
dev_medium_C_00549	dev_strong_C_00310	1	2	19330	10592
dev_medium_C_00592	dev_medium_A_00519	1	3	20402	8928
dev_medium_C_00592	dev_medium_A_00519	1	4	17668	8321
hk_strong_C_00699	dev_medium_A_00001	1	3	1168	10058
hk_strong_C_00699	dev_medium_A_00001	1	4	1097	9904
control_flat_genomic_region_A_00765	dev_medium_B_00539	1	3	7808	10899
control_flat_genomic_region_A_00765	dev_medium_B_00539	1	4	7526	10375
control_flat_genomic_region_A_00765	dev_strong_A_00312	1	3	13159	10071
control_flat_genomic_region_A_00765	dev_strong_A_00312	1	4	13782	10282
hk_inactive_C_00606	control_flat_genomic_region_C_00755	1	3	368	11043
hk_inactive_C_00606	control_flat_genomic_region_C_00755	1	4	386	12250
dev_medium_C_00072	control_flat_genomic_region_C_00770	1	3	3026	7388
dev_medium_C_00072	control_flat_genomic_region_C_00770	1	4	2957	7842
control_flat_genomic_region_A_00765	control_Ecoli_B_00999	1	3	448	13568
control_flat_genomic_region_A_00765	control_Ecoli_B_00999	1	4	398	11537
control_Ecoli_B_00976	dev_medium_B_00483	1	3	8942	13716
control_Ecoli_B_00976	dev_medium_B_00483	1	4	8806	13366
dev_medium_C_00236	dev_weak_C_00087	1	3	19098	12622
dev_medium_C_00236	dev_weak_C_00087	1	4	21149	13409
dev_medium_C_00543	dev_medium_B_00539	1	3	13196	11359
dev_medium_C_00543	dev_medium_B_00539	1	4	14602	12396
dev_medium_B_00591	ontrol_flat_genomic_region_C_00757	1	3	4640	11807
dev_medium_B_00591	ontrol_flat_genomic_region_C_00757	1	4	4347	11686
dev_medium_C_00549	dev_strong_C_00310	1	3	19821	11777
dev_medium_C_00549	dev_strong_C_00310	1	4	18850	10357
dev_medium_C_00236	dev_medium_B_00483	1	1	11533	6383
dev_medium_C_00236	dev_medium_B_00483	1	2	16742	9499
hk_weak_C_00642	dev_medium_B_00524	1	1	7509	5577
hk_weak_C_00642	dev_medium_B_00524	1	2	10458	7359
control_flat_genomic_region_A_00765	dev_medium_C_00531	1	1	7483	5077
control_flat_genomic_region_A_00765	dev_medium_C_00531	1	2	10705	8178
control_flat_genomic_region_A_00765	dev_strong_B_00281	1	1	10569	9342
control_flat_genomic_region_A_00765	dev_strong_B_00281	1	2	9333	8640
hk_strong_B_00698	control_flat_genomic_region_C_00755	1	1	316	8826
hk_strong_B_00698	control_flat_genomic_region_C_00755	1	2	380	10074
control_Ecoli_B_00976	dev_medium_B_00539	1	1	7915	10454
control_Ecoli_B_00976	dev_medium_B_00539	1	2	8326	10719
control_flat_genomic_region_B_00790	control_Ecoli_B_00999	1	1	409	12441
control_flat_genomic_region_B_00790	control_Ecoli_B_00999	1	2	416	12352
dev_weak_B_00167	control_flat_genomic_region_C_00757	1	1	668	9635
dev_weak_B_00167	control_flat_genomic_region_C_00757	1	2	662	9785
dev_medium_C_00510	dev_medium_B_00483	1	1	18029	11350
dev_medium_C_00510	dev_medium_B_00483	1	2	17248	10560
dev_medium_C_00543	dev_weak_C_00087	1	1	13832	11797
dev_medium_C_00543	dev_weak_C_00087	1	2	15898	13228
dev_weak_B_00140	dev_medium_B_00539	1	1	11083	11033
dev_weak_B_00140	dev_medium_B_00539	1	2	9282	8044
dev_medium_C_00549	control_flat_genomic_region_C_00757	1	1	1087	11210
dev_medium_C_00549	control_flat_genomic_region_C_00757	1	2	1042	11819
dev_medium_C_00236	dev_medium_B_00483	1	3	14792	7684
dev_medium_C_00236	dev_medium_B_00483	1	4	14222	7750
hk_weak_C_00642	dev_medium_B_00524	1	3	6868	4458
hk_weak_C_00642	dev_medium_B_00524	1	4	8524	5752
control_flat_genomic_region_A_00765	dev_medium_C_00531	1	3	10184	7569
control_flat_genomic_region_A_00765	dev_medium_C_00531	1	4	10612	8000
control_flat_genomic_region_A_00765	dev_strong_B_00281	1	3	12361	9788
control_flat_genomic_region_A_00765	dev_strong_B_00281	1	4	11363	9484
hk_strong_B_00698	control_flat_genomic_region_C_00755	1	3	360	9960
hk_strong_B_00698	control_flat_genomic_region_C_00755	1	4	450	10846
control_Ecoli_B_00976	dev_medium_B_00539	1	3	9671	11501
control_Ecoli_B_00976	dev_medium_B_00539	1	4	10092	11976
control_flat_genomic_region_B_00790	control_Ecoli_B_00999	1	3	504	12770
control_flat_genomic_region_B_00790	control_Ecoli_B_00999	1	4	460	12438
dev_weak_B_00167	control_flat_genomic_region_C_00757	1	3	824	10896
dev_weak_B_00167	control_flat_genomic_region_C_00757	1	4	642	9516
dev_medium_C_00510	dev_medium_B_00483	1	3	17927	10581
dev_medium_C_00510	dev_medium_B_00483	1	4	15215	9450
dev_medium_C_00543	dev_weak_C_00087	1	3	13661	10443
dev_medium_C_00543	dev_weak_C_00087	1	4	13132	10032
dev_weak_B_00140	dev_medium_B_00539	1	3	12152	10927
dev_weak_B_00140	dev_medium_B_00539	1	4	12881	10575
dev_medium_C_00549	control_flat_genomic_region_C_00757	1	3	1046	11189
dev_medium_C_00549	control_flat_genomic_region_C_00757	1	4	1038	10539
dev_medium_C_00510	dev_medium_B_00539	1	1	12136	5209
dev_medium_C_00510	dev_medium_B_00539	1	2	10290	5118
dev_medium_B_00532	dev_medium_C_00459	1	1	14796	7624
dev_medium_B_00532	dev_medium_C_00459	1	2	12628	6769
control_flat_genomic_region_A_00765	dev_weak_C_00087	1	1	3762	5244
control_flat_genomic_region_A_00765	dev_weak_C_00087	1	2	4006	5618
control_flat_genomic_region_A_00765	dev_strong_C_00290	1	1	12124	6815
control_flat_genomic_region_A_00765	dev_strong_C_00290	1	2	15662	8081
hk_weak_C_00642	control_flat_genomic_region_C_00755	1	1	235	7316
hk_weak_C_00642	control_flat_genomic_region_C_00755	1	2	303	9349
control_Ecoli_C_00997	dev_medium_B_00539	1	1	4926	6365
control_Ecoli_C_00997	dev_medium_B_00539	1	2	7163	8853
control_flat_genomic_region_B_00790	control_flat_genomic_region_C_00755	1	1	326	7961
control_flat_genomic_region_B_00790	control_flat_genomic_region_C_00755	1	2	338	9009
dev_medium_C_00236	control_flat_genomic_region_C_00757	1	1	2313	7627
dev_medium_C_00236	control_flat_genomic_region_C_00757	1	2	2620	8946
dev_medium_C_00510	dev_weak_C_00087	1	1	12784	7568
dev_medium_C_00510	dev_weak_C_00087	1	2	14582	8383
dev_medium_C_00543	control_flat_genomic_region_C_00755	1	1	1578	8056
dev_medium_C_00543	control_flat_genomic_region_C_00755	1	2	1901	9849
dev_weak_B_00140	dev_weak_C_00087	1	1	4428	5924
dev_weak_B_00140	dev_weak_C_00087	1	2	7500	9663
dev_medium_C_00236	dev_inactive_A_00238	1	1	11927	7796
dev_medium_C_00236	dev_inactive_A_00238	1	2	13239	7795
dev_medium_C_00510	dev_medium_B_00539	1	3	15249	6704
dev_medium_C_00510	dev_medium_B_00539	1	4	16930	7647
dev_medium_B_00532	dev_medium_C_00459	1	3	13652	6682
dev_medium_B_00532	dev_medium_C_00459	1	4	14802	7517
control_flat_genomic_region_A_00765	dev_weak_C_00087	1	3	4382	5662
control_flat_genomic_region_A_00765	dev_weak_C_00087	1	4	5528	7119
control_flat_genomic_region_A_00765	dev_strong_C_00290	1	3	15764	7571
control_flat_genomic_region_A_00765	dev_strong_C_00290	1	4	14562	6963
hk_weak_C_00642	control_flat_genomic_region_C_00755	1	3	298	8279
hk_weak_C_00642	control_flat_genomic_region_C_00755	1	4	314	8929
control_Ecoli_C_00997	dev_medium_B_00539	1	3	8358	9802
control_Ecoli_C_00997	dev_medium_B_00539	1	4	7665	9360
control_flat_genomic_region_B_00790	control_flat_genomic_region_C_00755	1	3	442	10266
control_flat_genomic_region_B_00790	control_flat_genomic_region_C_00755	1	4	379	9348
dev_medium_C_00236	control_flat_genomic_region_C_00757	1	3	2769	8564
dev_medium_C_00236	control_flat_genomic_region_C_00757	1	4	2609	8202
dev_medium_C_00510	dev_weak_C_00087	1	3	17598	9708
dev_medium_C_00510	dev_weak_C_00087	1	4	16729	9106
dev_medium_C_00543	control_flat_genomic_region_C_00755	1	3	2102	10855
dev_medium_C_00543	control_flat_genomic_region_C_00755	1	4	2014	10503
dev_weak_B_00140	dev_weak_C_00087	1	3	7289	9821
dev_weak_B_00140	dev_weak_C_00087	1	4	7923	9411
dev_medium_C_00236	dev_inactive_A_00238	1	3	11632	7347
dev_medium_C_00236	dev_inactive_A_00238	1	4	13594	7758
dev_medium_C_00592	dev_medium_B_00539	1	1	9237	5846
dev_medium_C_00592	dev_medium_B_00539	1	2	10302	6188
dev_inactive_B_00163	dev_strong_B_00281	1	1	2723	4460
dev_inactive_B_00163	dev_strong_B_00281	1	2	3715	5538
control_flat_genomic_region_A_00765	hk_medium_C_00663	1	1	298	5760
control_flat_genomic_region_A_00765	hk_medium_C_00663	1	2	283	5711
control_flat_genomic_region_A_00765	dev_strong_C_00310	1	1	3818	4196
control_flat_genomic_region_A_00765	dev_strong_C_00310	1	2	5808	5766
dev_inactive_B_00163	control_flat_genomic_region_C_00755	1	1	173	8308
dev_inactive_B_00163	control_flat_genomic_region_C_00755	1	2	287	9917
control_flat_genomic_region_B_00790	dev_medium_B_00539	1	1	5883	7976
control_flat_genomic_region_B_00790	dev_medium_B_00539	1	2	6733	8556
control_flat_genomic_region_B_00790	control_flat_genomic_region_C_00757	1	1	353	8730
control_flat_genomic_region_B_00790	control_flat_genomic_region_C_00757	1	2	511	11385
dev_medium_B_00532	control_flat_genomic_region_C_00757	1	1	1763	7856
dev_medium_B_00532	control_flat_genomic_region_C_00757	1	2	2331	10138
dev_inactive_B_00163	dev_strong_C_00290	1	1	9781	9845
dev_inactive_B_00163	dev_strong_C_00290	1	2	9932	9472
dev_medium_C_00543	control_flat_genomic_region_C_00757	1	1	2404	11003
dev_medium_C_00543	control_flat_genomic_region_C_00757	1	2	3067	12259
dev_weak_B_00140	dev_strong_C_00310	1	1	12271	6876
dev_weak_B_00140	dev_strong_C_00310	1	2	19782	10985
dev_medium_C_00510	dev_inactive_A_00238	1	1	9135	6294
dev_medium_C_00510	dev_inactive_A_00238	1	2	18115	11469
dev_medium_C_00592	dev_medium_B_00539	1	3	11688	6856
dev_medium_C_00592	dev_medium_B_00539	1	4	10503	6669
dev_inactive_B_00163	dev_strong_B_00281	1	3	3666	5262
dev_inactive_B_00163	dev_strong_B_00281	1	4	3794	5693
control_flat_genomic_region_A_00765	hk_medium_C_00663	1	3	248	4996
control_flat_genomic_region_A_00765	hk_medium_C_00663	1	4	233	5490
control_flat_genomic_region_A_00765	dev_strong_C_00310	1	3	6339	6181
control_flat_genomic_region_A_00765	dev_strong_C_00310	1	4	7772	7664
dev_inactive_B_00163	control_flat_genomic_region_C_00755	1	3	231	9237
dev_inactive_B_00163	control_flat_genomic_region_C_00755	1	4	212	10216
control_flat_genomic_region_B_00790	dev_medium_B_00539	1	3	7136	8731
control_flat_genomic_region_B_00790	dev_medium_B_00539	1	4	6194	8055
control_flat_genomic_region_B_00790	control_flat_genomic_region_C_00757	1	3	491	11226
control_flat_genomic_region_B_00790	control_flat_genomic_region_C_00757	1	4	509	12776
dev_medium_B_00532	control_flat_genomic_region_C_00757	1	3	2375	10786
dev_medium_B_00532	control_flat_genomic_region_C_00757	1	4	2045	9734
dev_inactive_B_00163	dev_strong_C_00290	1	3	12970	12634
dev_inactive_B_00163	dev_strong_C_00290	1	4	11596	11288
dev_medium_C_00543	control_flat_genomic_region_C_00757	1	3	2819	12263
dev_medium_C_00543	control_flat_genomic_region_C_00757	1	4	3042	12250
dev_weak_B_00140	dev_strong_C_00310	1	3	17685	9838
dev_weak_B_00140	dev_strong_C_00310	1	4	18979	9921
dev_medium_C_00510	dev_inactive_A_00238	1	3	14874	9487
dev_medium_C_00510	dev_inactive_A_00238	1	4	13203	7525
dev_medium_C_00072	dev_medium_C_00531	1	1	17119	6966
dev_medium_C_00072	dev_medium_C_00531	1	2	14077	5902
hk_weak_C_00641	dev_medium_C_00476	1	1	2266	5668
hk_weak_C_00641	dev_medium_C_00476	1	2	2702	6226
control_flat_genomic_region_A_00765	dev_inactive_B_00163	1	1	230	5748
control_flat_genomic_region_A_00765	dev_inactive_B_00163	1	2	281	6966
control_flat_genomic_region_A_00765	dev_medium_C_00476	1	1	2800	7066
control_flat_genomic_region_A_00765	dev_medium_C_00476	1	2	3772	8662
control_flat_genomic_region_A_00765	control_flat_genomic_region_C_00757	1	1	225	4479
control_flat_genomic_region_A_00765	control_flat_genomic_region_C_00757	1	2	341	8684
control_Ecoli_B_00976	control_flat_genomic_region_C_00755	1	1	279	7946
control_Ecoli_B_00976	control_flat_genomic_region_C_00755	1	2	422	10387
control_Ecoli_B_00976	control_Ecoli_B_00999	1	1	346	10015
control_Ecoli_B_00976	control_Ecoli_B_00999	1	2	403	10936
hk_strong_B_00698	control_flat_genomic_region_C_00757	1	1	308	10284
hk_strong_B_00698	control_flat_genomic_region_C_00757	1	2	333	10259
hk_strong_B_00698	dev_medium_A_00519	1	1	10819	9072
hk_strong_B_00698	dev_medium_A_00519	1	2	12839	10619
dev_medium_B_00591	dev_medium_B_00539	1	1	11266	8145
dev_medium_B_00591	dev_medium_B_00539	1	2	16297	11242
dev_weak_B_00140	control_flat_genomic_region_C_00757	1	1	715	11576
dev_weak_B_00140	control_flat_genomic_region_C_00757	1	2	703	10550
dev_medium_C_00072	dev_inactive_A_00238	1	1	8819	5504
dev_medium_C_00072	dev_inactive_A_00238	1	2	16600	10116
dev_medium_C_00072	dev_medium_C_00531	1	3	18828	7767
dev_medium_C_00072	dev_medium_C_00531	1	4	17567	7999
hk_weak_C_00641	dev_medium_C_00476	1	3	3269	7667
hk_weak_C_00641	dev_medium_C_00476	1	4	3592	8638
control_flat_genomic_region_A_00765	dev_inactive_B_00163	1	3	271	7089
control_flat_genomic_region_A_00765	dev_inactive_B_00163	1	4	215	6582
control_flat_genomic_region_A_00765	dev_medium_C_00476	1	3	3645	8518
control_flat_genomic_region_A_00765	dev_medium_C_00476	1	4	3605	8522
control_flat_genomic_region_A_00765	control_flat_genomic_region_C_00757	1	3	440	11098
control_flat_genomic_region_A_00765	control_flat_genomic_region_C_00757	1	4	390	9078
control_Ecoli_B_00976	control_flat_genomic_region_C_00755	1	3	423	9777
control_Ecoli_B_00976	control_flat_genomic_region_C_00755	1	4	435	11274
control_Ecoli_B_00976	control_Ecoli_B_00999	1	3	418	10122
control_Ecoli_B_00976	control_Ecoli_B_00999	1	4	388	11750
hk_strong_B_00698	control_flat_genomic_region_C_00757	1	3	388	11148
hk_strong_B_00698	control_flat_genomic_region_C_00757	1	4	288	9830
hk_strong_B_00698	dev_medium_A_00519	1	3	13103	11000
hk_strong_B_00698	dev_medium_A_00519	1	4	13243	11171
dev_medium_B_00591	dev_medium_B_00539	1	3	12463	8498
dev_medium_B_00591	dev_medium_B_00539	1	4	14430	10161
dev_weak_B_00140	control_flat_genomic_region_C_00757	1	3	852	13784
dev_weak_B_00140	control_flat_genomic_region_C_00757	1	4	915	14410
dev_medium_C_00072	dev_inactive_A_00238	1	3	17241	10914
dev_medium_C_00072	dev_inactive_A_00238	1	4	18564	10774
dev_medium_C_00072	dev_weak_C_00087	1	1	16710	8015
dev_medium_C_00072	dev_weak_C_00087	1	2	23295	10485
control_flat_genomic_region_A_00765	control_flat_genomic_region_C_00755	1	1	320	6822
control_flat_genomic_region_A_00765	control_flat_genomic_region_C_00755	1	2	397	7764
control_flat_genomic_region_A_00765	dev_medium_A_00001	1	1	1659	8564
control_flat_genomic_region_A_00765	dev_medium_A_00001	1	2	1947	9379
dev_medium_C_00592	control_flat_genomic_region_C_00755	1	1	2382	10177
dev_medium_C_00592	control_flat_genomic_region_C_00755	1	2	3147	11952
control_flat_genomic_region_B_00790	control_flat_genomic_region_C_00770	1	1	324	10537
control_flat_genomic_region_B_00790	control_flat_genomic_region_C_00770	1	2	376	9456
control_Ecoli_B_00976	control_flat_genomic_region_C_00757	1	1	481	10996
control_Ecoli_B_00976	control_flat_genomic_region_C_00757	1	2	563	12633
dev_medium_C_00072	dev_medium_B_00539	1	1	21437	10463
dev_medium_C_00072	dev_medium_B_00539	1	2	22654	11412
hk_strong_C_00699	control_flat_genomic_region_C_00757	1	1	332	12157
hk_strong_C_00699	control_flat_genomic_region_C_00757	1	2	348	12656
dev_inactive_B_00163	dev_medium_C_00531	1	1	3279	8190
dev_inactive_B_00163	dev_medium_C_00531	1	2	4160	9491
dev_medium_B_00591	dev_weak_C_00087	1	1	18529	10182
dev_medium_B_00591	dev_weak_C_00087	1	2	19334	9920
dev_medium_C_00549	dev_medium_B_00483	1	1	19173	14067
dev_medium_C_00549	dev_medium_B_00483	1	2	21249	14296
hk_inactive_C_00606	dev_inactive_A_00238	1	1	1616	11077
hk_inactive_C_00606	dev_inactive_A_00238	1	2	2355	13982
dev_medium_C_00072	dev_weak_C_00087	1	3	21946	9303
dev_medium_C_00072	dev_weak_C_00087	1	4	17529	8764
control_flat_genomic_region_A_00765	control_flat_genomic_region_C_00755	1	3	450	8330
control_flat_genomic_region_A_00765	control_flat_genomic_region_C_00755	1	4	303	8119
control_flat_genomic_region_A_00765	dev_medium_A_00001	1	3	1731	8483
control_flat_genomic_region_A_00765	dev_medium_A_00001	1	4	1452	7938
dev_medium_C_00592	control_flat_genomic_region_C_00755	1	3	3005	10879
dev_medium_C_00592	control_flat_genomic_region_C_00755	1	4	3020	11294
control_flat_genomic_region_B_00790	control_flat_genomic_region_C_00770	1	3	351	8418
control_flat_genomic_region_B_00790	control_flat_genomic_region_C_00770	1	4	377	10119
control_Ecoli_B_00976	control_flat_genomic_region_C_00757	1	3	548	11286
control_Ecoli_B_00976	control_flat_genomic_region_C_00757	1	4	563	12272
dev_medium_C_00072	dev_medium_B_00539	1	3	18839	9131
dev_medium_C_00072	dev_medium_B_00539	1	4	19148	9384
hk_strong_C_00699	control_flat_genomic_region_C_00757	1	3	345	10850
hk_strong_C_00699	control_flat_genomic_region_C_00757	1	4	389	12787
dev_inactive_B_00163	dev_medium_C_00531	1	3	3823	8954
dev_inactive_B_00163	dev_medium_C_00531	1	4	3935	8927
dev_medium_B_00591	dev_weak_C_00087	1	3	19577	9688
dev_medium_B_00591	dev_weak_C_00087	1	4	17333	8898
dev_medium_C_00549	dev_medium_B_00483	1	3	20425	13310
dev_medium_C_00549	dev_medium_B_00483	1	4	23505	14398
hk_inactive_C_00606	dev_inactive_A_00238	1	3	1965	12676
hk_inactive_C_00606	dev_inactive_A_00238	1	4	2410	13489
hk_inactive_C_00606	hk_medium_C_00663	1	1	428	8992
hk_inactive_C_00606	hk_medium_C_00663	1	2	537	11875
control_flat_genomic_region_A_00765	dev_inactive_B_00108	1	1	8677	9177
control_flat_genomic_region_A_00765	dev_inactive_B_00108	1	2	9520	10200
control_flat_genomic_region_A_00765	dev_medium_B_00524	1	1	8320	6247
control_flat_genomic_region_A_00765	dev_medium_B_00524	1	2	11915	8398
dev_medium_C_00072	control_flat_genomic_region_C_00755	1	1	6117	10029
dev_medium_C_00072	control_flat_genomic_region_C_00755	1	2	5760	9282
dev_medium_C_00072	control_Ecoli_B_00999	1	1	3889	8269
dev_medium_C_00072	control_Ecoli_B_00999	1	2	3817	8921
control_Ecoli_B_00976	control_flat_genomic_region_C_00770	1	1	447	11407
control_Ecoli_B_00976	control_flat_genomic_region_C_00770	1	2	421	11594
hk_strong_C_00699	dev_strong_A_00312	1	1	8136	10337
hk_strong_C_00699	dev_strong_A_00312	1	2	11198	13533
hk_weak_C_00641	control_flat_genomic_region_C_00757	1	1	364	10228
hk_weak_C_00641	control_flat_genomic_region_C_00757	1	2	477	11604
hk_inactive_C_00606	dev_medium_C_00459	1	1	9770	10669
hk_inactive_C_00606	dev_medium_C_00459	1	2	13011	12729
dev_medium_B_00591	dev_strong_C_00310	1	1	21508	9423
dev_medium_B_00591	dev_strong_C_00310	1	2	23648	9619
dev_medium_C_00549	dev_medium_B_00539	1	1	17207	11497
dev_medium_C_00549	dev_medium_B_00539	1	2	22298	12384
control_Ecoli_B_00976	dev_inactive_A_00238	1	1	7210	10468
control_Ecoli_B_00976	dev_inactive_A_00238	1	2	7618	11031
hk_inactive_C_00606	hk_medium_C_00663	1	3	585	10375
hk_inactive_C_00606	hk_medium_C_00663	1	4	571	12736
control_flat_genomic_region_A_00765	dev_inactive_B_00108	1	3	9943	9279
control_flat_genomic_region_A_00765	dev_inactive_B_00108	1	4	8594	8502
control_flat_genomic_region_A_00765	dev_medium_B_00524	1	3	11942	7481
control_flat_genomic_region_A_00765	dev_medium_B_00524	1	4	11639	7692
dev_medium_C_00072	control_flat_genomic_region_C_00755	1	3	5838	9045
dev_medium_C_00072	control_flat_genomic_region_C_00755	1	4	5674	8851
dev_medium_C_00072	control_Ecoli_B_00999	1	3	3685	8071
dev_medium_C_00072	control_Ecoli_B_00999	1	4	4342	9123
control_Ecoli_B_00976	control_flat_genomic_region_C_00770	1	3	477	11649
control_Ecoli_B_00976	control_flat_genomic_region_C_00770	1	4	464	11519
hk_strong_C_00699	dev_strong_A_00312	1	3	11620	12657
hk_strong_C_00699	dev_strong_A_00312	1	4	11276	12535
hk_weak_C_00641	control_flat_genomic_region_C_00757	1	3	352	8162
hk_weak_C_00641	control_flat_genomic_region_C_00757	1	4	527	12170
hk_inactive_C_00606	dev_medium_C_00459	1	3	16812	14877
hk_inactive_C_00606	dev_medium_C_00459	1	4	16784	14268
dev_medium_B_00591	dev_strong_C_00310	1	3	22029	8319
dev_medium_B_00591	dev_strong_C_00310	1	4	24928	9412
dev_medium_C_00549	dev_medium_B_00539	1	3	17664	9277
dev_medium_C_00549	dev_medium_B_00539	1	4	21902	10996
control_Ecoli_B_00976	dev_inactive_A_00238	1	3	7664	10244
control_Ecoli_B_00976	dev_inactive_A_00238	1	4	8323	10417
control_Ecoli_B_00976	dev_weak_B_00177	1	1	5340	11322
dev_weak_B_00140	dev_weak_B_00104	1	1	14730	14820
dev_weak_B_00140	dev_weak_B_00104	1	2	17022	17414
control_Ecoli_C_00997	control_Ecoli_B_00999	1	1	562	14552
control_Ecoli_C_00997	control_Ecoli_B_00999	1	2	632	17258
control_Ecoli_B_00976	dev_weak_B_00177	1	2	5943	11400
control_Ecoli_B_00976	dev_weak_B_00177	1	3	8610	16316
dev_weak_B_00140	dev_weak_B_00104	1	3	17652	17237
dev_weak_B_00140	dev_weak_B_00104	1	4	18992	18746
control_Ecoli_C_00997	control_Ecoli_B_00999	1	3	633	19659
control_Ecoli_C_00997	control_Ecoli_B_00999	1	4	655	18592
dev_medium_C_00236	dev_weak_B_00104	1	1	18786	11985
dev_medium_C_00236	dev_weak_B_00104	1	2	25434	15990
control_flat_genomic_region_A_00765	dev_weak_B_00177	1	1	4980	12427
control_flat_genomic_region_A_00765	dev_weak_B_00177	1	2	6439	18335
dev_weak_B_00140	dev_weak_B_00177	1	1	10820	13874
dev_weak_B_00140	dev_weak_B_00177	1	2	13016	17905
control_Ecoli_C_00997	control_flat_genomic_region_C_00755	1	1	569	13084
control_Ecoli_C_00997	control_flat_genomic_region_C_00755	1	2	721	14921
dev_medium_C_00236	dev_weak_B_00104	1	3	23123	13763
dev_medium_C_00236	dev_weak_B_00104	1	4	23502	14761
control_flat_genomic_region_A_00765	dev_weak_B_00177	1	3	6275	16542
control_flat_genomic_region_A_00765	dev_weak_B_00177	1	4	6130	16464
dev_weak_B_00140	dev_weak_B_00177	1	3	12572	17324
dev_weak_B_00140	dev_weak_B_00177	1	4	14616	20242
control_Ecoli_C_00997	control_flat_genomic_region_C_00755	1	3	657	15025
control_Ecoli_C_00997	control_flat_genomic_region_C_00755	1	4	702	18100
dev_medium_C_00510	dev_weak_B_00104	1	1	12864	7977
dev_medium_C_00510	dev_weak_B_00104	1	2	17640	11964
dev_medium_C_00543	dev_inactive_A_00238	1	1	10411	10747
dev_medium_C_00543	dev_inactive_A_00238	1	2	14121	14072
dev_medium_C_00549	dev_inactive_A_00238	1	1	11069	10768
dev_medium_C_00549	dev_inactive_A_00238	1	2	15145	14972
control_Ecoli_C_00997	control_flat_genomic_region_C_00757	1	1	487	14190
control_Ecoli_C_00997	control_flat_genomic_region_C_00757	1	2	475	13934
dev_medium_C_00510	dev_weak_B_00104	1	3	19479	11733
dev_medium_C_00510	dev_weak_B_00104	1	4	24813	15579
dev_medium_C_00543	dev_inactive_A_00238	1	3	15488	14356
dev_medium_C_00543	dev_inactive_A_00238	1	4	16826	16181
dev_medium_C_00549	dev_inactive_A_00238	1	3	11518	10622
dev_medium_C_00549	dev_inactive_A_00238	1	4	16621	15356
control_Ecoli_C_00997	control_flat_genomic_region_C_00757	1	3	453	12684
control_Ecoli_C_00997	control_flat_genomic_region_C_00757	1	4	468	15052
control_Ecoli_B_00976	dev_weak_B_00104	1	1	5725	7738
control_Ecoli_B_00976	dev_weak_B_00104	1	2	7606	11864
dev_medium_C_00543	dev_weak_B_00104	1	1	12013	8830
dev_medium_C_00543	dev_weak_B_00104	1	2	15669	11034
dev_medium_C_00549	dev_weak_B_00104	1	1	10176	8058
dev_medium_C_00549	dev_weak_B_00104	1	2	14794	12345
control_flat_genomic_region_A_00765	control_flat_genomic_region_C_00770	1	1	506	11527
control_flat_genomic_region_A_00765	control_flat_genomic_region_C_00770	1	2	489	15713
control_Ecoli_B_00976	dev_weak_B_00104	1	3	7013	9680
control_Ecoli_B_00976	dev_weak_B_00104	1	4	10180	14594
dev_medium_C_00543	dev_weak_B_00104	1	3	16421	11300
dev_medium_C_00543	dev_weak_B_00104	1	4	19349	13335
dev_medium_C_00549	dev_weak_B_00104	1	3	12176	10034
dev_medium_C_00549	dev_weak_B_00104	1	4	17104	13494
control_flat_genomic_region_A_00765	control_flat_genomic_region_C_00770	1	3	496	14545
control_flat_genomic_region_A_00765	control_flat_genomic_region_C_00770	1	4	436	16740
control_flat_genomic_region_A_00765	dev_weak_B_00104	1	1	7442	10658
control_flat_genomic_region_A_00765	dev_weak_B_00104	1	2	9993	14113
dev_medium_C_00543	dev_weak_B_00177	1	1	9306	8137
dev_medium_C_00543	dev_weak_B_00177	1	2	12317	10705
dev_medium_C_00549	dev_weak_B_00177	1	1	9846	8867
dev_medium_C_00549	dev_weak_B_00177	1	2	11479	9950
control_flat_genomic_region_A_00765	dev_weak_B_00104	1	3	9710	13944
control_flat_genomic_region_A_00765	dev_weak_B_00104	1	4	10174	14924
dev_medium_C_00543	dev_weak_B_00177	1	3	15727	13521
dev_medium_C_00543	dev_weak_B_00177	1	4	18423	15748
dev_medium_C_00549	dev_weak_B_00177	1	3	10656	9145
dev_medium_C_00549	dev_weak_B_00177	1	4	10439	8898
dev_medium_C_00236	dev_weak_B_00177	1	1	15432	9452
dev_medium_C_00236	dev_weak_B_00177	1	2	20376	12923
dev_medium_B_00591	dev_inactive_A_00238	1	1	13306	9395
dev_medium_B_00591	dev_inactive_A_00238	1	2	15846	11779
dev_medium_C_00510	dev_medium_C_00549	1	1	6101	7067
dev_medium_C_00510	dev_medium_C_00549	1	2	7087	9371
dev_medium_C_00236	dev_weak_B_00177	1	3	23621	15783
dev_medium_C_00236	dev_weak_B_00177	1	4	19687	14791
dev_medium_B_00591	dev_inactive_A_00238	1	3	21004	15580
dev_medium_B_00591	dev_inactive_A_00238	1	4	20735	14590
dev_medium_C_00510	dev_medium_C_00549	1	3	9102	11496
dev_medium_C_00510	dev_medium_C_00549	1	4	10201	12920
dev_medium_C_00072	dev_weak_B_00177	1	1	26136	13592
dev_medium_C_00072	dev_weak_B_00177	1	2	35234	19011
dev_medium_B_00591	dev_weak_B_00104	1	1	17883	10557
dev_medium_B_00591	dev_weak_B_00104	1	2	21154	12457
control_Ecoli_B_00976	dev_medium_C_00549	1	1	736	9857
control_Ecoli_B_00976	dev_medium_C_00549	1	2	855	14181
dev_medium_C_00072	dev_weak_B_00177	1	3	36664	18536
dev_medium_C_00072	dev_weak_B_00177	1	4	30310	16245
dev_medium_B_00591	dev_weak_B_00104	1	3	24766	14698
dev_medium_B_00591	dev_weak_B_00104	1	4	23844	13927
control_Ecoli_B_00976	dev_medium_C_00549	1	3	959	13831
control_Ecoli_B_00976	dev_medium_C_00549	1	4	1041	15059
hk_inactive_C_00606	dev_weak_B_00177	1	1	4282	10084
hk_inactive_C_00606	dev_weak_B_00177	1	2	9376	22530
dev_medium_B_00591	dev_weak_B_00177	1	1	21703	11898
dev_medium_B_00591	dev_weak_B_00177	1	2	29372	16898
control_flat_genomic_region_A_00765	dev_medium_C_00549	1	1	710	13253
control_flat_genomic_region_A_00765	dev_medium_C_00549	1	2	741	17320
hk_inactive_C_00606	dev_weak_B_00177	1	3	7705	17220
hk_inactive_C_00606	dev_weak_B_00177	1	4	8948	20524
dev_medium_B_00591	dev_weak_B_00177	1	3	29708	17291
dev_medium_B_00591	dev_weak_B_00177	1	4	30376	16961
control_flat_genomic_region_A_00765	dev_medium_C_00549	1	3	821	17114
control_flat_genomic_region_A_00765	dev_medium_C_00549	1	4	904	19964
dev_weak_B_00167	dev_inactive_B_00108	1	1	8972	2614
dev_weak_B_00167	dev_inactive_B_00108	1	2	10236	3078
control_flat_genomic_region_A_00765	dev_medium_A_00519	2	1	13858	3465
control_flat_genomic_region_A_00765	dev_medium_A_00519	2	2	13951	3854
control_flat_genomic_region_A_00765	dev_medium_C_00459	2	1	6767	3960
control_flat_genomic_region_A_00765	dev_medium_C_00459	2	2	7456	4291
dev_medium_C_00510	control_flat_genomic_region_C_00755	2	1	1891	3319
dev_medium_C_00510	control_flat_genomic_region_C_00755	2	2	1389	2809
dev_medium_C_00072	control_flat_genomic_region_C_00757	2	1	4826	3166
dev_medium_C_00072	control_flat_genomic_region_C_00757	2	2	5392	3639
control_Ecoli_C_00997	control_flat_genomic_region_C_00770	2	1	352	3907
control_Ecoli_C_00997	control_flat_genomic_region_C_00770	2	2	380	3955
control_Ecoli_B_00976	dev_inactive_B_00108	2	1	7584	3862
control_Ecoli_B_00976	dev_inactive_B_00108	2	2	8663	3796
dev_medium_C_00236	dev_medium_B_00539	2	1	14359	3293
dev_medium_C_00236	dev_medium_B_00539	2	2	18313	3967
dev_medium_B_00591	control_flat_genomic_region_C_00755	2	1	1770	2966
dev_medium_B_00591	control_flat_genomic_region_C_00755	2	2	2473	3698
dev_medium_C_00549	dev_weak_C_00087	2	1	16473	4135
dev_medium_C_00549	dev_weak_C_00087	2	2	17274	4109
dev_weak_B_00167	dev_inactive_B_00108	1	3	6825	2767
dev_weak_B_00167	dev_inactive_B_00108	1	4	8592	3240
control_flat_genomic_region_A_00765	dev_medium_A_00519	2	3	11165	3623
control_flat_genomic_region_A_00765	dev_medium_A_00519	2	4	15936	4897
control_flat_genomic_region_A_00765	dev_medium_C_00459	2	3	5512	3999
control_flat_genomic_region_A_00765	dev_medium_C_00459	2	4	6573	4152
dev_medium_C_00510	control_flat_genomic_region_C_00755	2	3	1057	2628
dev_medium_C_00510	control_flat_genomic_region_C_00755	2	4	1520	3197
dev_medium_C_00072	control_flat_genomic_region_C_00757	2	3	3414	2648
dev_medium_C_00072	control_flat_genomic_region_C_00757	2	4	4534	3310
control_Ecoli_C_00997	control_flat_genomic_region_C_00770	2	3	257	3064
control_Ecoli_B_00976	dev_inactive_B_00108	2	3	5770	3080
control_Ecoli_B_00976	dev_inactive_B_00108	2	4	6954	3233
dev_medium_C_00236	dev_medium_B_00539	2	3	12472	3992
dev_medium_C_00236	dev_medium_B_00539	2	4	11823	3011
dev_medium_B_00591	control_flat_genomic_region_C_00755	2	3	1226	2619
dev_medium_B_00591	control_flat_genomic_region_C_00755	2	4	1532	2821
dev_medium_C_00549	dev_weak_C_00087	2	3	11699	3261
dev_medium_C_00549	dev_weak_C_00087	2	4	11174	2723
dev_medium_C_00592	dev_medium_A_00519	2	1	25289	5150
dev_medium_C_00592	dev_medium_A_00519	2	2	28208	6574
hk_strong_C_00699	dev_medium_A_00001	2	1	898	2936
hk_strong_C_00699	dev_medium_A_00001	2	2	953	3392
control_flat_genomic_region_A_00765	dev_medium_B_00539	2	1	8643	6402
control_flat_genomic_region_A_00765	dev_medium_B_00539	2	2	7977	5299
control_flat_genomic_region_A_00765	dev_strong_A_00312	2	1	20471	7674
control_flat_genomic_region_A_00765	dev_strong_A_00312	2	2	22074	8289
hk_inactive_C_00606	control_flat_genomic_region_C_00755	2	1	281	4861
hk_inactive_C_00606	control_flat_genomic_region_C_00755	2	2	187	4143
dev_medium_C_00072	control_flat_genomic_region_C_00770	2	1	4022	4450
dev_medium_C_00072	control_flat_genomic_region_C_00770	2	2	4095	4589
control_flat_genomic_region_A_00765	control_Ecoli_B_00999	2	1	378	6205
control_flat_genomic_region_A_00765	control_Ecoli_B_00999	2	2	509	7402
control_Ecoli_B_00976	dev_medium_B_00483	2	1	4760	4496
control_Ecoli_B_00976	dev_medium_B_00483	2	2	5491	4930
dev_medium_C_00236	dev_weak_C_00087	2	1	14214	5469
dev_medium_C_00236	dev_weak_C_00087	2	2	14651	5236
dev_medium_C_00543	dev_medium_B_00539	2	1	12553	4996
dev_medium_C_00543	dev_medium_B_00539	2	2	13978	5578
dev_medium_B_00591	ontrol_flat_genomic_region_C_00757	2	1	4256	5945
dev_medium_B_00591	ontrol_flat_genomic_region_C_00757	2	2	4324	5776
dev_medium_C_00549	dev_strong_C_00310	2	1	12447	3991
dev_medium_C_00549	dev_strong_C_00310	2	2	13669	4060
dev_medium_C_00592	dev_medium_A_00519	2	3	20990	5009
dev_medium_C_00592	dev_medium_A_00519	2	4	23125	5073
hk_strong_C_00699	dev_medium_A_00001	2	3	705	2897
hk_strong_C_00699	dev_medium_A_00001	2	4	902	3432
control_flat_genomic_region_A_00765	dev_medium_B_00539	2	3	8531	6772
control_flat_genomic_region_A_00765	dev_medium_B_00539	2	4	8874	6645
control_flat_genomic_region_A_00765	dev_strong_A_00312	2	3	17548	7310
control_flat_genomic_region_A_00765	dev_strong_A_00312	2	4	15545	6090
hk_inactive_C_00606	control_flat_genomic_region_C_00755	2	3	151	4583
hk_inactive_C_00606	control_flat_genomic_region_C_00755	2	4	219	4685
dev_medium_C_00072	control_flat_genomic_region_C_00770	2	3	4456	4855
dev_medium_C_00072	control_flat_genomic_region_C_00770	2	4	4064	4521
control_flat_genomic_region_A_00765	control_Ecoli_B_00999	2	3	344	6668
control_flat_genomic_region_A_00765	control_Ecoli_B_00999	2	4	403	7446
control_Ecoli_B_00976	dev_medium_B_00483	2	3	3968	4213
control_Ecoli_B_00976	dev_medium_B_00483	2	4	5035	4556
dev_medium_C_00236	dev_weak_C_00087	2	3	10719	4134
dev_medium_C_00236	dev_weak_C_00087	2	4	16971	5784
dev_medium_C_00543	dev_medium_B_00539	2	3	9400	4439
dev_medium_C_00543	dev_medium_B_00539	2	4	11659	5428
dev_medium_B_00591	ontrol_flat_genomic_region_C_00757	2	3	3438	5560
dev_medium_B_00591	ontrol_flat_genomic_region_C_00757	2	4	2640	4128
dev_medium_C_00549	dev_strong_C_00310	2	3	12746	4496
dev_medium_C_00549	dev_strong_C_00310	2	4	12228	3715
dev_medium_C_00236	dev_medium_B_00483	2	1	13182	4274
dev_medium_C_00236	dev_medium_B_00483	2	2	11082	3390
hk_weak_C_00642	dev_medium_B_00524	2	1	7334	3715
hk_weak_C_00642	dev_medium_B_00524	2	2	8798	4652
control_flat_genomic_region_A_00765	dev_medium_C_00531	2	1	20773	8043
control_flat_genomic_region_A_00765	dev_medium_C_00531	2	2	19282	7975
control_flat_genomic_region_A_00765	dev_strong_B_00281	2	1	17907	7853
control_flat_genomic_region_A_00765	dev_strong_B_00281	2	2	19678	8279
hk_strong_B_00698	control_flat_genomic_region_C_00755	2	1	141	2777
hk_strong_B_00698	control_flat_genomic_region_C_00755	2	2	237	4622
control_Ecoli_B_00976	dev_medium_B_00539	2	1	9816	6747
control_Ecoli_B_00976	dev_medium_B_00539	2	2	10799	7543
control_flat_genomic_region_B_00790	control_Ecoli_B_00999	2	1	281	5363
control_flat_genomic_region_B_00790	control_Ecoli_B_00999	2	2	347	6555
dev_weak_B_00167	control_flat_genomic_region_C_00757	2	1	712	5722
dev_weak_B_00167	control_flat_genomic_region_C_00757	2	2	801	6319
dev_medium_C_00510	dev_medium_B_00483	2	1	19096	5548
dev_medium_C_00510	dev_medium_B_00483	2	2	19020	5930
dev_medium_C_00543	dev_weak_C_00087	2	1	9546	4560
dev_medium_C_00543	dev_weak_C_00087	2	2	8190	3697
dev_weak_B_00140	dev_medium_B_00539	2	1	13345	7312
dev_weak_B_00140	dev_medium_B_00539	2	2	11460	5838
dev_medium_C_00549	control_flat_genomic_region_C_00757	2	1	815	5571
dev_medium_C_00549	control_flat_genomic_region_C_00757	2	2	778	4351
dev_medium_C_00236	dev_medium_B_00483	2	3	10209	3095
dev_medium_C_00236	dev_medium_B_00483	2	4	10947	3547
hk_weak_C_00642	dev_medium_B_00524	2	3	6093	3354
hk_weak_C_00642	dev_medium_B_00524	2	4	7797	3874
control_flat_genomic_region_A_00765	dev_medium_C_00531	2	3	14214	5781
control_flat_genomic_region_A_00765	dev_medium_C_00531	2	4	15897	6289
control_flat_genomic_region_A_00765	dev_strong_B_00281	2	3	16635	7407
control_flat_genomic_region_A_00765	dev_strong_B_00281	2	4	16124	7236
hk_strong_B_00698	control_flat_genomic_region_C_00755	2	3	143	4225
hk_strong_B_00698	control_flat_genomic_region_C_00755	2	4	132	2727
control_Ecoli_B_00976	dev_medium_B_00539	2	3	7556	6035
control_Ecoli_B_00976	dev_medium_B_00539	2	4	7874	5519
control_flat_genomic_region_B_00790	control_Ecoli_B_00999	2	3	247	5621
control_flat_genomic_region_B_00790	control_Ecoli_B_00999	2	4	311	5560
dev_weak_B_00167	control_flat_genomic_region_C_00757	2	3	779	6414
dev_weak_B_00167	control_flat_genomic_region_C_00757	2	4	727	5710
dev_medium_C_00510	dev_medium_B_00483	2	3	12625	4265
dev_medium_C_00510	dev_medium_B_00483	2	4	13738	4307
dev_medium_C_00543	dev_weak_C_00087	2	3	7299	3128
dev_medium_C_00543	dev_weak_C_00087	2	4	8096	3740
dev_weak_B_00140	dev_medium_B_00539	2	3	8918	4746
dev_weak_B_00140	dev_medium_B_00539	2	4	11022	5531
dev_medium_C_00549	control_flat_genomic_region_C_00757	2	3	509	3580
dev_medium_C_00549	control_flat_genomic_region_C_00757	2	4	590	3932
dev_medium_C_00510	dev_medium_B_00539	2	1	16843	4170
dev_medium_C_00510	dev_medium_B_00539	2	2	17283	4707
dev_medium_B_00532	dev_medium_C_00459	2	1	10858	2820
dev_medium_B_00532	dev_medium_C_00459	2	2	12095	3798
control_flat_genomic_region_A_00765	dev_weak_C_00087	2	1	5402	4391
control_flat_genomic_region_A_00765	dev_weak_C_00087	2	2	5922	4402
hk_weak_C_00642	control_flat_genomic_region_C_00755	2	1	195	4302
hk_weak_C_00642	control_flat_genomic_region_C_00755	2	2	185	4375
control_Ecoli_C_00997	dev_medium_B_00539	2	1	7913	5442
control_Ecoli_C_00997	dev_medium_B_00539	2	2	8597	6070
control_flat_genomic_region_B_00790	control_flat_genomic_region_C_00755	2	1	351	6283
control_flat_genomic_region_B_00790	control_flat_genomic_region_C_00755	2	2	317	6049
dev_medium_C_00236	control_flat_genomic_region_C_00757	2	1	2322	4852
dev_medium_C_00236	control_flat_genomic_region_C_00757	2	2	2242	4851
dev_medium_C_00510	dev_weak_C_00087	2	1	18314	5537
dev_medium_C_00510	dev_weak_C_00087	2	2	20245	6444
dev_medium_C_00543	control_flat_genomic_region_C_00755	2	1	1252	4203
dev_medium_C_00543	control_flat_genomic_region_C_00755	2	2	1434	3997
dev_weak_B_00140	dev_weak_C_00087	2	1	6323	5085
dev_weak_B_00140	dev_weak_C_00087	2	2	8038	6031
dev_medium_C_00236	dev_inactive_A_00238	2	1	16628	5537
dev_medium_C_00236	dev_inactive_A_00238	2	2	13602	3934
dev_medium_C_00510	dev_medium_B_00539	2	3	13053	3246
dev_medium_C_00510	dev_medium_B_00539	2	4	18377	4640
dev_medium_B_00532	dev_medium_C_00459	2	3	11218	3269
dev_medium_B_00532	dev_medium_C_00459	2	4	13784	4025
control_flat_genomic_region_A_00765	dev_weak_C_00087	2	3	3170	2651
control_flat_genomic_region_A_00765	dev_weak_C_00087	2	4	5469	4099
hk_weak_C_00642	control_flat_genomic_region_C_00755	2	3	133	2591
control_Ecoli_C_00997	dev_medium_B_00539	2	3	7332	5605
control_Ecoli_C_00997	dev_medium_B_00539	2	4	6931	4876
control_flat_genomic_region_B_00790	control_flat_genomic_region_C_00755	2	3	315	5948
control_flat_genomic_region_B_00790	control_flat_genomic_region_C_00755	2	4	285	4728
dev_medium_C_00236	control_flat_genomic_region_C_00757	2	3	1637	3249
dev_medium_C_00236	control_flat_genomic_region_C_00757	2	4	1705	3750
dev_medium_C_00510	dev_weak_C_00087	2	3	13436	4531
dev_medium_C_00510	dev_weak_C_00087	2	4	14056	4353
dev_medium_C_00543	control_flat_genomic_region_C_00755	2	3	1184	3448
dev_medium_C_00543	control_flat_genomic_region_C_00755	2	4	1413	3450
dev_weak_B_00140	dev_weak_C_00087	2	3	5866	4893
dev_weak_B_00140	dev_weak_C_00087	2	4	6363	4848
dev_medium_C_00236	dev_inactive_A_00238	2	3	10813	3782
dev_medium_C_00236	dev_inactive_A_00238	2	4	9831	2936
dev_medium_C_00592	dev_medium_B_00539	2	1	11833	3791
dev_medium_C_00592	dev_medium_B_00539	2	2	13130	4214
dev_inactive_B_00163	dev_strong_B_00281	2	1	3593	3213
dev_inactive_B_00163	dev_strong_B_00281	2	2	3344	3074
control_flat_genomic_region_B_00790	dev_medium_B_00539	2	1	7464	5858
control_flat_genomic_region_B_00790	dev_medium_B_00539	2	2	9433	6534
control_flat_genomic_region_B_00790	control_flat_genomic_region_C_00757	2	1	465	7610
control_flat_genomic_region_B_00790	control_flat_genomic_region_C_00757	2	2	522	9161
dev_medium_B_00532	control_flat_genomic_region_C_00757	2	1	1933	5167
dev_medium_B_00532	control_flat_genomic_region_C_00757	2	2	2478	7140
dev_inactive_B_00163	dev_strong_C_00290	2	1	9074	4674
dev_inactive_B_00163	dev_strong_C_00290	2	2	11358	5883
dev_medium_C_00543	control_flat_genomic_region_C_00757	2	1	2673	5503
dev_medium_C_00543	control_flat_genomic_region_C_00757	2	2	2774	5552
dev_weak_B_00140	dev_strong_C_00310	2	1	8003	2752
dev_weak_B_00140	dev_strong_C_00310	2	2	7791	2790
dev_medium_C_00510	dev_inactive_A_00238	2	1	11188	3939
dev_medium_C_00510	dev_inactive_A_00238	2	2	11983	3547
dev_medium_C_00592	dev_medium_B_00539	2	3	8271	2906
dev_medium_C_00592	dev_medium_B_00539	2	4	9692	3235
dev_inactive_B_00163	dev_strong_B_00281	2	3	2936	2970
dev_inactive_B_00163	dev_strong_B_00281	2	4	3259	3199
control_flat_genomic_region_B_00790	dev_medium_B_00539	2	3	6181	4785
control_flat_genomic_region_B_00790	dev_medium_B_00539	2	4	6298	4554
control_flat_genomic_region_B_00790	control_flat_genomic_region_C_00757	2	3	374	6823
control_flat_genomic_region_B_00790	control_flat_genomic_region_C_00757	2	4	431	6994
dev_medium_B_00532	control_flat_genomic_region_C_00757	2	3	1795	5790
dev_medium_B_00532	control_flat_genomic_region_C_00757	2	4	2239	5997
dev_inactive_B_00163	dev_strong_C_00290	2	3	7177	4516
dev_inactive_B_00163	dev_strong_C_00290	2	4	8309	4366
dev_medium_C_00543	control_flat_genomic_region_C_00757	2	3	2438	5261
dev_medium_C_00543	control_flat_genomic_region_C_00757	2	4	2848	5058
dev_weak_B_00140	dev_strong_C_00310	2	3	6653	2590
dev_medium_C_00510	dev_inactive_A_00238	2	3	8815	3486
dev_medium_C_00510	dev_inactive_A_00238	2	4	9980	3304
dev_medium_C_00072	dev_medium_C_00531	2	1	17737	3850
dev_medium_C_00072	dev_medium_C_00531	2	2	19721	4783
control_Ecoli_B_00976	control_flat_genomic_region_C_00755	2	1	269	3999
control_Ecoli_B_00976	control_flat_genomic_region_C_00755	2	2	300	5206
control_Ecoli_B_00976	control_Ecoli_B_00999	2	1	313	6365
control_Ecoli_B_00976	control_Ecoli_B_00999	2	2	362	7620
hk_strong_B_00698	control_flat_genomic_region_C_00757	2	1	124	4116
hk_strong_B_00698	control_flat_genomic_region_C_00757	2	2	129	4007
hk_strong_B_00698	dev_medium_A_00519	2	1	10648	4918
hk_strong_B_00698	dev_medium_A_00519	2	2	10208	4414
dev_medium_B_00591	dev_medium_B_00539	2	1	11800	5254
dev_medium_B_00591	dev_medium_B_00539	2	2	14465	5112
dev_weak_B_00140	control_flat_genomic_region_C_00757	2	1	552	5930
dev_weak_B_00140	control_flat_genomic_region_C_00757	2	2	602	6480
dev_medium_C_00072	dev_inactive_A_00238	2	1	12708	4128
dev_medium_C_00072	dev_inactive_A_00238	2	2	8910	2629
dev_medium_C_00072	dev_medium_C_00531	2	3	12195	2821
dev_medium_C_00072	dev_medium_C_00531	2	4	15127	3397
control_Ecoli_B_00976	control_flat_genomic_region_C_00755	2	3	249	4826
control_Ecoli_B_00976	control_flat_genomic_region_C_00755	2	4	207	3646
control_Ecoli_B_00976	control_Ecoli_B_00999	2	3	187	4705
control_Ecoli_B_00976	control_Ecoli_B_00999	2	4	233	5162
hk_strong_B_00698	control_flat_genomic_region_C_00757	2	3	102	2542
hk_strong_B_00698	control_flat_genomic_region_C_00757	2	4	102	2549
hk_strong_B_00698	dev_medium_A_00519	2	3	8676	3785
hk_strong_B_00698	dev_medium_A_00519	2	4	7719	3204
dev_medium_B_00591	dev_medium_B_00539	2	3	9642	3919
dev_medium_B_00591	dev_medium_B_00539	2	4	11316	4106
dev_weak_B_00140	control_flat_genomic_region_C_00757	2	3	430	4966
dev_weak_B_00140	control_flat_genomic_region_C_00757	2	4	540	5445
dev_medium_C_00072	dev_inactive_A_00238	2	3	8281	3011
dev_medium_C_00072	dev_inactive_A_00238	2	4	8958	2740
dev_medium_C_00072	dev_weak_C_00087	2	1	19168	4394
dev_medium_C_00072	dev_weak_C_00087	2	2	15580	3298
control_flat_genomic_region_A_00765	control_flat_genomic_region_C_00755	2	1	311	5434
control_flat_genomic_region_A_00765	control_flat_genomic_region_C_00755	2	2	248	4783
control_flat_genomic_region_A_00765	dev_medium_A_00001	2	1	2493	6752
control_flat_genomic_region_A_00765	dev_medium_A_00001	2	2	2474	5887
dev_medium_C_00592	control_flat_genomic_region_C_00755	2	1	1653	3503
dev_medium_C_00592	control_flat_genomic_region_C_00755	2	2	1922	4104
control_flat_genomic_region_B_00790	control_flat_genomic_region_C_00770	2	1	154	2840
control_flat_genomic_region_B_00790	control_flat_genomic_region_C_00770	2	2	197	3768
control_Ecoli_B_00976	control_flat_genomic_region_C_00757	2	1	325	5401
control_Ecoli_B_00976	control_flat_genomic_region_C_00757	2	2	279	5587
dev_medium_C_00072	dev_medium_B_00539	2	1	21782	5465
dev_medium_C_00072	dev_medium_B_00539	2	2	16419	4236
hk_strong_C_00699	control_flat_genomic_region_C_00757	2	1	175	4654
hk_strong_C_00699	control_flat_genomic_region_C_00757	2	2	215	5235
dev_medium_B_00591	dev_weak_C_00087	2	1	14698	4468
dev_medium_B_00591	dev_weak_C_00087	2	2	12784	3899
dev_medium_C_00549	dev_medium_B_00483	2	1	11577	5485
dev_medium_C_00549	dev_medium_B_00483	2	2	13854	6151
hk_inactive_C_00606	dev_inactive_A_00238	2	1	954	4107
hk_inactive_C_00606	dev_inactive_A_00238	2	2	855	3391
dev_medium_C_00072	dev_weak_C_00087	2	3	12191	2697
dev_medium_C_00072	dev_weak_C_00087	2	4	11429	2593
control_flat_genomic_region_A_00765	control_flat_genomic_region_C_00755	2	3	165	3403
control_flat_genomic_region_A_00765	control_flat_genomic_region_C_00755	2	4	255	4978
control_flat_genomic_region_A_00765	dev_medium_A_00001	2	3	1927	4920
control_flat_genomic_region_A_00765	dev_medium_A_00001	2	4	2074	4852
dev_medium_C_00592	control_flat_genomic_region_C_00755	2	3	1530	3849
dev_medium_C_00592	control_flat_genomic_region_C_00755	2	4	1764	3992
control_flat_genomic_region_B_00790	control_flat_genomic_region_C_00770	2	3	155	3349
control_flat_genomic_region_B_00790	control_flat_genomic_region_C_00770	2	4	131	3159
control_Ecoli_B_00976	control_flat_genomic_region_C_00757	2	3	222	4418
control_Ecoli_B_00976	control_flat_genomic_region_C_00757	2	4	183	3933
dev_medium_C_00072	dev_medium_B_00539	2	3	12709	3446
dev_medium_C_00072	dev_medium_B_00539	2	4	12394	3107
hk_strong_C_00699	control_flat_genomic_region_C_00757	2	3	171	4424
hk_strong_C_00699	control_flat_genomic_region_C_00757	2	4	135	3794
dev_medium_B_00591	dev_weak_C_00087	2	3	12168	4080
dev_medium_B_00591	dev_weak_C_00087	2	4	11075	3135
dev_medium_C_00549	dev_medium_B_00483	2	3	9318	4734
dev_medium_C_00549	dev_medium_B_00483	2	4	9411	4087
hk_inactive_C_00606	dev_inactive_A_00238	2	3	822	3743
hk_inactive_C_00606	hk_medium_C_00663	2	1	210	2804
hk_inactive_C_00606	hk_medium_C_00663	2	2	189	3355
control_flat_genomic_region_A_00765	dev_medium_B_00524	2	1	14293	5229
control_flat_genomic_region_A_00765	dev_medium_B_00524	2	2	13158	4559
dev_medium_C_00072	control_flat_genomic_region_C_00755	2	1	4948	4021
dev_medium_C_00072	control_flat_genomic_region_C_00755	2	2	6413	5566
dev_medium_C_00072	control_Ecoli_B_00999	2	1	2555	2752
dev_medium_C_00072	control_Ecoli_B_00999	2	2	3104	3715
hk_strong_C_00699	dev_strong_A_00312	2	1	7036	5004
hk_strong_C_00699	dev_strong_A_00312	2	2	6775	4265
hk_weak_C_00641	control_flat_genomic_region_C_00757	2	1	219	4175
hk_weak_C_00641	control_flat_genomic_region_C_00757	2	2	177	3575
dev_medium_B_00591	dev_strong_C_00310	2	1	19016	4099
dev_medium_B_00591	dev_strong_C_00310	2	2	19795	4282
hk_inactive_C_00606	hk_medium_C_00663	2	3	140	2605
control_flat_genomic_region_A_00765	dev_medium_B_00524	2	3	9075	3225
control_flat_genomic_region_A_00765	dev_medium_B_00524	2	4	9618	2969
dev_medium_C_00072	control_flat_genomic_region_C_00755	2	3	3774	3387
dev_medium_C_00072	control_flat_genomic_region_C_00755	2	4	5248	4305
dev_medium_C_00072	control_Ecoli_B_00999	2	3	2288	2575
hk_strong_C_00699	dev_strong_A_00312	2	3	5844	3694
hk_strong_C_00699	dev_strong_A_00312	2	4	4867	2959
hk_weak_C_00641	control_flat_genomic_region_C_00757	2	3	130	2666
dev_medium_B_00591	dev_strong_C_00310	2	3	11758	2617
dev_medium_B_00591	dev_strong_C_00310	2	4	13128	2843
dev_weak_B_00167	dev_inactive_B_00108	2	1	7002	4124
dev_weak_B_00167	dev_inactive_B_00108	2	2	9906	6007
hk_strong_B_00698	dev_inactive_B_00163	2	1	56	2575
hk_strong_B_00698	dev_inactive_B_00163	2	2	103	4054
control_flat_genomic_region_A_00765	dev_medium_A_00519	3	1	6656	2651
control_flat_genomic_region_A_00765	dev_medium_A_00519	3	2	8508	3465
control_flat_genomic_region_A_00765	dev_medium_C_00459	3	1	3486	4353
control_flat_genomic_region_A_00765	dev_medium_C_00459	3	2	4721	5856
dev_medium_C_00510	control_flat_genomic_region_C_00755	3	1	1096	4397
dev_medium_C_00510	control_flat_genomic_region_C_00755	3	2	2121	9071
dev_medium_C_00072	control_flat_genomic_region_C_00757	3	1	2529	3602
dev_medium_C_00072	control_flat_genomic_region_C_00757	3	2	5994	7266
control_Ecoli_C_00997	control_flat_genomic_region_C_00770	3	1	107	3016
control_Ecoli_C_00997	control_flat_genomic_region_C_00770	3	2	120	3323
control_Ecoli_B_00976	dev_inactive_B_00108	3	1	2715	3293
control_Ecoli_B_00976	dev_inactive_B_00108	3	2	4758	4761
dev_medium_C_00236	dev_medium_B_00539	3	1	11167	4548
dev_medium_C_00549	dev_weak_C_00087	3	1	8532	3836
dev_medium_C_00549	dev_weak_C_00087	3	2	18110	7725
dev_weak_B_00167	dev_inactive_B_00108	2	3	8077	5023
dev_weak_B_00167	dev_inactive_B_00108	2	4	5982	4187
hk_strong_B_00698	dev_inactive_B_00163	2	3	114	4338
hk_strong_B_00698	dev_inactive_B_00163	2	4	74	3002
control_flat_genomic_region_A_00765	dev_medium_A_00519	3	3	7229	3430
control_flat_genomic_region_A_00765	dev_medium_A_00519	3	4	5885	2603
control_flat_genomic_region_A_00765	dev_medium_C_00459	3	3	3875	5159
control_flat_genomic_region_A_00765	dev_medium_C_00459	3	4	2313	3198
dev_medium_C_00510	control_flat_genomic_region_C_00755	3	3	1329	5897
dev_medium_C_00510	control_flat_genomic_region_C_00755	3	4	811	3526
dev_medium_C_00072	control_flat_genomic_region_C_00757	3	3	5035	7388
dev_medium_C_00072	control_flat_genomic_region_C_00757	3	4	3847	5570
control_Ecoli_C_00997	control_flat_genomic_region_C_00770	3	3	111	3317
control_Ecoli_B_00976	dev_inactive_B_00108	3	3	4462	5311
dev_medium_C_00236	dev_medium_B_00539	3	2	12682	5941
dev_medium_C_00236	dev_medium_B_00539	3	3	8391	3630
dev_medium_C_00549	dev_weak_C_00087	3	3	12908	5821
dev_medium_C_00549	dev_weak_C_00087	3	4	7039	2903
dev_medium_C_00592	dev_medium_A_00519	3	1	21569	6776
dev_medium_C_00592	dev_medium_A_00519	3	2	24810	7733
hk_strong_C_00699	dev_medium_A_00001	3	1	589	4261
hk_strong_C_00699	dev_medium_A_00001	3	2	965	6629
control_flat_genomic_region_A_00765	dev_medium_B_00539	3	1	3406	3973
control_flat_genomic_region_A_00765	dev_medium_B_00539	3	2	3666	4613
control_flat_genomic_region_A_00765	dev_strong_A_00312	3	1	12610	6616
control_flat_genomic_region_A_00765	dev_strong_A_00312	3	2	11481	6231
hk_inactive_C_00606	control_flat_genomic_region_C_00755	3	1	345	9778
dev_medium_C_00072	control_flat_genomic_region_C_00770	3	1	1743	2567
dev_medium_C_00072	control_flat_genomic_region_C_00770	3	2	4050	6749
control_flat_genomic_region_A_00765	control_Ecoli_B_00999	3	1	88	3697
control_flat_genomic_region_A_00765	control_Ecoli_B_00999	3	2	204	6396
control_Ecoli_B_00976	dev_medium_B_00483	3	1	3272	4543
control_Ecoli_B_00976	dev_medium_B_00483	3	2	3369	5097
dev_medium_C_00236	dev_weak_C_00087	3	1	6807	3621
dev_medium_C_00236	dev_weak_C_00087	3	2	9920	5175
dev_medium_C_00543	dev_medium_B_00539	3	1	6479	3355
dev_medium_C_00543	dev_medium_B_00539	3	2	7764	4117
dev_medium_B_00591	ontrol_flat_genomic_region_C_00757	3	1	1253	2805
dev_medium_B_00591	ontrol_flat_genomic_region_C_00757	3	2	1514	3748
dev_medium_C_00549	dev_strong_C_00310	3	1	7061	3157
dev_medium_C_00549	dev_strong_C_00310	3	2	13465	5611
dev_medium_C_00592	dev_medium_A_00519	3	3	23535	7464
dev_medium_C_00592	dev_medium_A_00519	3	4	22692	6862
hk_strong_C_00699	dev_medium_A_00001	3	3	677	4779
hk_strong_C_00699	dev_medium_A_00001	3	4	580	3647
control_flat_genomic_region_A_00765	dev_medium_B_00539	3	3	4147	5056
control_flat_genomic_region_A_00765	dev_medium_B_00539	3	4	2567	3449
control_flat_genomic_region_A_00765	dev_strong_A_00312	3	3	12747	7754
control_flat_genomic_region_A_00765	dev_strong_A_00312	3	4	8182	4302
hk_inactive_C_00606	control_flat_genomic_region_C_00755	3	2	342	9889
hk_inactive_C_00606	control_flat_genomic_region_C_00755	3	3	195	6272
dev_medium_C_00072	control_flat_genomic_region_C_00770	3	3	3210	6056
dev_medium_C_00072	control_flat_genomic_region_C_00770	3	4	4156	6376
control_flat_genomic_region_A_00765	control_Ecoli_B_00999	3	3	199	6769
control_flat_genomic_region_A_00765	control_Ecoli_B_00999	3	4	96	3906
control_Ecoli_B_00976	dev_medium_B_00483	3	3	3869	6847
control_Ecoli_B_00976	dev_medium_B_00483	3	4	2357	3637
dev_medium_C_00236	dev_weak_C_00087	3	3	13791	7410
dev_medium_C_00236	dev_weak_C_00087	3	4	6833	3634
dev_medium_C_00543	dev_medium_B_00539	3	3	10191	5944
dev_medium_C_00543	dev_medium_B_00539	3	4	5072	2715
dev_medium_B_00591	ontrol_flat_genomic_region_C_00757	3	3	1589	3988
dev_medium_B_00591	ontrol_flat_genomic_region_C_00757	3	4	1488	3507
dev_medium_C_00549	dev_strong_C_00310	3	3	15363	6861
dev_medium_C_00549	dev_strong_C_00310	3	4	8755	3592
dev_medium_C_00236	dev_medium_B_00483	3	1	8177	4511
dev_medium_C_00236	dev_medium_B_00483	3	2	13353	5970
hk_weak_C_00642	dev_medium_B_00524	3	1	8708	5857
hk_weak_C_00642	dev_medium_B_00524	3	2	10214	6914
control_flat_genomic_region_A_00765	dev_medium_C_00531	3	1	7475	3915
control_flat_genomic_region_A_00765	dev_medium_C_00531	3	2	8558	4441
control_flat_genomic_region_A_00765	dev_strong_B_00281	3	1	6933	4243
control_flat_genomic_region_A_00765	dev_strong_B_00281	3	2	12026	7291
hk_strong_B_00698	control_flat_genomic_region_C_00755	3	1	132	4030
hk_strong_B_00698	control_flat_genomic_region_C_00755	3	2	195	6625
control_Ecoli_B_00976	dev_medium_B_00539	3	1	7199	7238
control_Ecoli_B_00976	dev_medium_B_00539	3	2	11796	12081
control_flat_genomic_region_B_00790	control_Ecoli_B_00999	3	1	97	3131
control_flat_genomic_region_B_00790	control_Ecoli_B_00999	3	2	147	4317
dev_weak_B_00167	control_flat_genomic_region_C_00757	3	1	271	3185
dev_weak_B_00167	control_flat_genomic_region_C_00757	3	2	345	4831
dev_medium_C_00510	dev_medium_B_00483	3	1	7923	3199
dev_medium_C_00510	dev_medium_B_00483	3	2	13905	5764
dev_medium_C_00543	dev_weak_C_00087	3	1	4260	2699
dev_medium_C_00543	dev_weak_C_00087	3	2	7599	4094
dev_weak_B_00140	dev_medium_B_00539	3	1	4580	3198
dev_weak_B_00140	dev_medium_B_00539	3	2	10842	6903
dev_medium_C_00549	control_flat_genomic_region_C_00757	3	1	409	5255
dev_medium_C_00549	control_flat_genomic_region_C_00757	3	2	828	8582
dev_medium_C_00236	dev_medium_B_00483	3	3	15883	6638
dev_medium_C_00236	dev_medium_B_00483	3	4	11912	5255
hk_weak_C_00642	dev_medium_B_00524	3	3	9182	6368
hk_weak_C_00642	dev_medium_B_00524	3	4	7504	4757
control_flat_genomic_region_A_00765	dev_medium_C_00531	3	3	7885	4401
control_flat_genomic_region_A_00765	dev_medium_C_00531	3	4	6073	2930
control_flat_genomic_region_A_00765	dev_strong_B_00281	3	3	11014	6591
control_flat_genomic_region_A_00765	dev_strong_B_00281	3	4	7562	4087
hk_strong_B_00698	control_flat_genomic_region_C_00755	3	3	235	6103
hk_strong_B_00698	control_flat_genomic_region_C_00755	3	4	146	4547
control_Ecoli_B_00976	dev_medium_B_00539	3	3	10924	10783
control_Ecoli_B_00976	dev_medium_B_00539	3	4	8393	7690
control_flat_genomic_region_B_00790	control_Ecoli_B_00999	3	3	129	4331
control_flat_genomic_region_B_00790	control_Ecoli_B_00999	3	4	113	3950
dev_weak_B_00167	control_flat_genomic_region_C_00757	3	3	328	4820
dev_medium_C_00510	dev_medium_B_00483	3	3	12608	5290
dev_medium_C_00510	dev_medium_B_00483	3	4	7973	3132
dev_medium_C_00543	dev_weak_C_00087	3	3	7304	4099
dev_medium_C_00543	dev_weak_C_00087	3	4	4538	2719
dev_weak_B_00140	dev_medium_B_00539	3	3	9040	6106
dev_weak_B_00140	dev_medium_B_00539	3	4	6868	4791
dev_medium_C_00549	control_flat_genomic_region_C_00757	3	3	771	7869
dev_medium_C_00549	control_flat_genomic_region_C_00757	3	4	489	5689
dev_medium_C_00510	dev_medium_B_00539	3	1	15507	5219
dev_medium_C_00510	dev_medium_B_00539	3	2	14746	5850
dev_medium_B_00532	dev_medium_C_00459	3	1	12271	5197
dev_medium_B_00532	dev_medium_C_00459	3	2	15407	6068
control_flat_genomic_region_A_00765	dev_weak_C_00087	3	1	2947	3699
control_flat_genomic_region_A_00765	dev_weak_C_00087	3	2	3776	4585
control_flat_genomic_region_A_00765	dev_strong_C_00290	2	1	10551	3964
control_flat_genomic_region_A_00765	dev_strong_C_00290	2	2	17376	6147
hk_weak_C_00642	control_flat_genomic_region_C_00755	3	1	155	4923
hk_weak_C_00642	control_flat_genomic_region_C_00755	3	2	249	7368
control_Ecoli_C_00997	dev_medium_B_00539	3	1	6333	6571
control_Ecoli_C_00997	dev_medium_B_00539	3	2	7648	8102
control_flat_genomic_region_B_00790	control_flat_genomic_region_C_00755	3	1	105	3160
control_flat_genomic_region_B_00790	control_flat_genomic_region_C_00755	3	2	164	5136
dev_medium_C_00236	control_flat_genomic_region_C_00757	3	1	1075	4102
dev_medium_C_00510	dev_weak_C_00087	3	1	7494	3921
dev_medium_C_00510	dev_weak_C_00087	3	2	10051	4929
dev_medium_C_00543	control_flat_genomic_region_C_00755	3	1	727	3206
dev_medium_C_00543	control_flat_genomic_region_C_00755	3	2	1023	4374
dev_weak_B_00140	dev_weak_C_00087	3	1	2639	3257
dev_weak_B_00140	dev_weak_C_00087	3	2	5018	6932
dev_medium_C_00236	dev_inactive_A_00238	3	1	11394	4684
dev_medium_C_00236	dev_inactive_A_00238	3	2	12048	4797
dev_medium_C_00510	dev_medium_B_00539	3	3	14078	5211
dev_medium_C_00510	dev_medium_B_00539	3	4	15111	5021
dev_medium_B_00532	dev_medium_C_00459	3	3	13421	4947
dev_medium_B_00532	dev_medium_C_00459	3	4	11927	5138
control_flat_genomic_region_A_00765	dev_weak_C_00087	3	3	3329	4162
control_flat_genomic_region_A_00765	dev_weak_C_00087	3	4	2301	3134
control_flat_genomic_region_A_00765	dev_strong_C_00290	2	3	17806	6393
hk_weak_C_00642	control_flat_genomic_region_C_00755	3	3	163	4490
control_Ecoli_C_00997	dev_medium_B_00539	3	3	7188	7938
control_Ecoli_C_00997	dev_medium_B_00539	3	4	5276	5287
control_flat_genomic_region_B_00790	control_flat_genomic_region_C_00755	3	3	135	4176
control_flat_genomic_region_B_00790	control_flat_genomic_region_C_00755	3	4	116	3628
dev_medium_C_00236	control_flat_genomic_region_C_00757	3	2	909	3148
dev_medium_C_00236	control_flat_genomic_region_C_00757	3	3	859	2722
dev_medium_C_00510	dev_weak_C_00087	3	3	10703	4892
dev_medium_C_00510	dev_weak_C_00087	3	4	8444	3661
dev_medium_C_00543	control_flat_genomic_region_C_00755	3	3	1248	4372
dev_medium_C_00543	control_flat_genomic_region_C_00755	3	4	739	2609
dev_weak_B_00140	dev_weak_C_00087	3	3	4572	5982
dev_weak_B_00140	dev_weak_C_00087	3	4	3262	3868
dev_medium_C_00236	dev_inactive_A_00238	3	3	10973	4552
dev_medium_C_00236	dev_inactive_A_00238	3	4	8902	3293
dev_medium_C_00592	dev_medium_B_00539	3	1	10552	5236
dev_medium_C_00592	dev_medium_B_00539	3	2	13643	7160
dev_inactive_B_00163	dev_strong_B_00281	3	1	1979	2517
dev_inactive_B_00163	dev_strong_B_00281	3	2	2242	2835
control_flat_genomic_region_A_00765	dev_strong_C_00310	2	1	4496	3115
control_flat_genomic_region_A_00765	dev_strong_C_00310	2	2	5857	4171
dev_inactive_B_00163	control_flat_genomic_region_C_00755	2	1	122	5806
dev_inactive_B_00163	control_flat_genomic_region_C_00755	2	2	230	10135
control_flat_genomic_region_B_00790	dev_medium_B_00539	3	1	7911	7875
control_flat_genomic_region_B_00790	dev_medium_B_00539	3	2	11221	11645
control_flat_genomic_region_B_00790	control_flat_genomic_region_C_00757	3	1	117	3758
control_flat_genomic_region_B_00790	control_flat_genomic_region_C_00757	3	2	222	5399
dev_medium_B_00532	control_flat_genomic_region_C_00757	3	1	932	4434
dev_medium_B_00532	control_flat_genomic_region_C_00757	3	2	1598	6608
dev_inactive_B_00163	dev_strong_C_00290	3	1	5909	4566
dev_inactive_B_00163	dev_strong_C_00290	3	2	8589	5660
dev_medium_C_00543	control_flat_genomic_region_C_00757	3	1	1787	4545
dev_medium_C_00543	control_flat_genomic_region_C_00757	3	2	2041	5896
dev_medium_C_00510	dev_inactive_A_00238	3	1	6247	2727
dev_medium_C_00510	dev_inactive_A_00238	3	2	9321	3652
dev_medium_C_00592	dev_medium_B_00539	3	3	11844	5474
dev_medium_C_00592	dev_medium_B_00539	3	4	10882	4987
dev_inactive_B_00163	dev_strong_B_00281	3	3	2082	2998
dev_inactive_B_00163	dev_strong_B_00281	3	4	2106	2896
control_flat_genomic_region_A_00765	dev_strong_C_00310	2	3	4887	3873
dev_inactive_B_00163	control_flat_genomic_region_C_00755	2	3	127	5653
dev_inactive_B_00163	control_flat_genomic_region_C_00755	2	4	59	2860
control_flat_genomic_region_B_00790	dev_medium_B_00539	3	3	6656	7156
control_flat_genomic_region_B_00790	dev_medium_B_00539	3	4	5887	5816
control_flat_genomic_region_B_00790	control_flat_genomic_region_C_00757	3	3	178	6568
control_flat_genomic_region_B_00790	control_flat_genomic_region_C_00757	3	4	92	3572
dev_medium_B_00532	control_flat_genomic_region_C_00757	3	3	1527	5762
dev_medium_B_00532	control_flat_genomic_region_C_00757	3	4	1062	4378
dev_inactive_B_00163	dev_strong_C_00290	3	3	7051	4998
dev_inactive_B_00163	dev_strong_C_00290	3	4	4966	3116
dev_medium_C_00543	control_flat_genomic_region_C_00757	3	3	1822	5515
dev_medium_C_00510	dev_inactive_A_00238	3	3	10528	4614
dev_medium_C_00510	dev_inactive_A_00238	3	4	10977	4377
dev_medium_C_00072	dev_medium_C_00531	3	1	22654	5994
dev_medium_C_00072	dev_medium_C_00531	3	2	27294	8082
hk_weak_C_00641	dev_medium_C_00476	2	1	1286	3181
hk_weak_C_00641	dev_medium_C_00476	2	2	2032	4446
control_flat_genomic_region_A_00765	dev_medium_C_00476	2	1	1963	3946
control_flat_genomic_region_A_00765	dev_medium_C_00476	2	2	4017	7455
control_flat_genomic_region_A_00765	control_flat_genomic_region_C_00757	2	1	248	6520
control_flat_genomic_region_A_00765	control_flat_genomic_region_C_00757	2	2	357	8595
control_Ecoli_B_00976	control_flat_genomic_region_C_00755	3	1	320	5619
control_Ecoli_B_00976	control_flat_genomic_region_C_00755	3	2	496	10207
control_Ecoli_B_00976	control_Ecoli_B_00999	3	1	145	3723
control_Ecoli_B_00976	control_Ecoli_B_00999	3	2	228	6203
hk_strong_B_00698	dev_medium_A_00519	3	1	5205	3120
hk_strong_B_00698	dev_medium_A_00519	3	2	10137	5746
dev_medium_B_00591	dev_medium_B_00539	3	1	10614	4682
dev_medium_B_00591	dev_medium_B_00539	3	2	12527	5522
dev_weak_B_00140	control_flat_genomic_region_C_00757	3	1	387	6744
dev_weak_B_00140	control_flat_genomic_region_C_00757	3	2	568	9037
dev_medium_C_00072	dev_inactive_A_00238	3	1	6475	2627
dev_medium_C_00072	dev_inactive_A_00238	3	2	9059	3739
dev_medium_C_00072	dev_medium_C_00531	3	3	20204	5701
dev_medium_C_00072	dev_medium_C_00531	3	4	12262	3644
hk_weak_C_00641	dev_medium_C_00476	2	3	1445	4023
control_flat_genomic_region_A_00765	dev_medium_C_00476	2	3	2450	5171
control_flat_genomic_region_A_00765	dev_medium_C_00476	2	4	1475	2601
control_flat_genomic_region_A_00765	control_flat_genomic_region_C_00757	2	3	178	4083
control_Ecoli_B_00976	control_flat_genomic_region_C_00755	3	3	372	8069
control_Ecoli_B_00976	control_flat_genomic_region_C_00755	3	4	193	4081
control_Ecoli_B_00976	control_Ecoli_B_00999	3	3	141	4492
hk_strong_B_00698	dev_medium_A_00519	3	3	8422	4908
dev_medium_B_00591	dev_medium_B_00539	3	3	8218	3764
dev_weak_B_00140	control_flat_genomic_region_C_00757	3	3	492	7471
dev_weak_B_00140	control_flat_genomic_region_C_00757	3	4	370	6135
dev_medium_C_00072	dev_inactive_A_00238	3	3	10543	4732
dev_medium_C_00072	dev_weak_C_00087	3	1	10182	3370
dev_medium_C_00072	dev_weak_C_00087	3	2	14830	5417
control_flat_genomic_region_A_00765	control_flat_genomic_region_C_00755	3	1	162	3890
control_flat_genomic_region_A_00765	control_flat_genomic_region_C_00755	3	2	186	4846
control_flat_genomic_region_A_00765	dev_medium_A_00001	3	1	719	2967
control_flat_genomic_region_A_00765	dev_medium_A_00001	3	2	909	3510
dev_medium_C_00592	control_flat_genomic_region_C_00755	3	1	1016	3028
dev_medium_C_00592	control_flat_genomic_region_C_00755	3	2	1462	4955
control_flat_genomic_region_B_00790	control_flat_genomic_region_C_00770	3	1	110	3369
control_flat_genomic_region_B_00790	control_flat_genomic_region_C_00770	3	2	167	3911
control_Ecoli_B_00976	control_flat_genomic_region_C_00757	3	1	182	5583
control_Ecoli_B_00976	control_flat_genomic_region_C_00757	3	2	271	6454
dev_medium_C_00072	dev_medium_B_00539	3	1	8817	2863
dev_medium_C_00072	dev_medium_B_00539	3	2	12333	4253
dev_medium_B_00591	dev_weak_C_00087	3	1	7074	3305
dev_medium_B_00591	dev_weak_C_00087	3	2	13635	5521
dev_medium_C_00549	dev_medium_B_00483	3	1	6762	3852
dev_medium_C_00072	dev_weak_C_00087	3	3	13326	4126
dev_medium_C_00072	dev_weak_C_00087	3	4	9202	2728
control_flat_genomic_region_A_00765	control_flat_genomic_region_C_00755	3	3	121	3702
control_flat_genomic_region_A_00765	dev_medium_A_00001	3	3	860	2912
dev_medium_C_00592	control_flat_genomic_region_C_00755	3	3	1366	4365
dev_medium_C_00592	control_flat_genomic_region_C_00755	3	4	906	2787
control_flat_genomic_region_B_00790	control_flat_genomic_region_C_00770	3	3	118	3135
control_Ecoli_B_00976	control_flat_genomic_region_C_00757	3	3	305	6709
control_Ecoli_B_00976	control_flat_genomic_region_C_00757	3	4	156	3676
dev_medium_C_00072	dev_medium_B_00539	3	3	8691	3410
dev_medium_B_00591	dev_weak_C_00087	3	3	13078	5222
dev_medium_C_00549	dev_medium_B_00483	3	2	8135	4728
dev_medium_C_00549	dev_medium_B_00483	3	3	5007	2926
hk_inactive_C_00606	hk_medium_C_00663	3	1	161	4005
hk_inactive_C_00606	hk_medium_C_00663	3	2	169	4077
control_flat_genomic_region_A_00765	dev_inactive_B_00108	2	1	2762	2966
control_flat_genomic_region_A_00765	dev_inactive_B_00108	2	2	4422	4484
dev_medium_C_00072	control_flat_genomic_region_C_00755	3	1	3706	5970
dev_medium_C_00072	control_flat_genomic_region_C_00755	3	2	4419	6477
dev_medium_C_00072	control_Ecoli_B_00999	3	1	2291	3720
dev_medium_C_00072	control_Ecoli_B_00999	3	2	3573	5934
control_Ecoli_B_00976	control_flat_genomic_region_C_00770	2	1	86	3515
control_Ecoli_B_00976	control_flat_genomic_region_C_00770	2	2	214	6092
hk_strong_C_00699	dev_strong_A_00312	3	1	3091	2809
hk_strong_C_00699	dev_strong_A_00312	3	2	4151	4109
hk_inactive_C_00606	dev_medium_C_00459	2	1	4294	3885
hk_inactive_C_00606	dev_medium_C_00459	2	2	7511	6192
dev_medium_C_00549	dev_medium_B_00539	2	1	5637	2841
dev_medium_C_00549	dev_medium_B_00539	2	2	9452	3799
hk_inactive_C_00606	hk_medium_C_00663	3	3	184	4188
hk_inactive_C_00606	hk_medium_C_00663	3	4	151	2565
control_flat_genomic_region_A_00765	dev_inactive_B_00108	2	3	4664	4234
control_flat_genomic_region_A_00765	dev_inactive_B_00108	2	4	2897	2642
dev_medium_C_00072	control_flat_genomic_region_C_00755	3	3	4593	5817
dev_medium_C_00072	control_flat_genomic_region_C_00755	3	4	3187	4332
dev_medium_C_00072	control_Ecoli_B_00999	3	3	3030	5042
dev_medium_C_00072	control_Ecoli_B_00999	3	4	1810	2614
control_Ecoli_B_00976	control_flat_genomic_region_C_00770	2	3	200	4678
control_Ecoli_B_00976	control_flat_genomic_region_C_00770	2	4	128	3360
hk_strong_C_00699	dev_strong_A_00312	3	3	3860	3351
hk_inactive_C_00606	dev_medium_C_00459	2	3	7431	5052
dev_medium_C_00549	dev_medium_B_00539	2	3	7073	2949
dev_weak_B_00167	dev_inactive_B_00108	3	1	10988	8761
dev_weak_B_00167	dev_inactive_B_00108	3	2	9910	8295
hk_strong_B_00698	dev_inactive_B_00163	3	1	140	6176
hk_strong_B_00698	dev_inactive_B_00163	3	2	120	6907
control_flat_genomic_region_A_00765	dev_medium_A_00519	4	1	9585	5647
control_flat_genomic_region_A_00765	dev_medium_A_00519	4	2	9420	5120
control_flat_genomic_region_A_00765	dev_medium_C_00459	4	1	8076	14015
control_flat_genomic_region_A_00765	dev_medium_C_00459	4	2	7339	10681
dev_medium_C_00510	control_flat_genomic_region_C_00755	4	1	1594	7965
dev_medium_C_00510	control_flat_genomic_region_C_00755	4	2	1981	9012
dev_medium_C_00072	control_flat_genomic_region_C_00757	4	1	6641	11191
dev_medium_C_00072	control_flat_genomic_region_C_00757	4	2	5195	8296
control_Ecoli_C_00997	control_flat_genomic_region_C_00770	4	1	267	7654
control_Ecoli_C_00997	control_flat_genomic_region_C_00770	4	2	240	7707
control_Ecoli_B_00976	dev_inactive_B_00108	4	1	7683	7992
control_Ecoli_B_00976	dev_inactive_B_00108	4	2	3672	2901
dev_medium_C_00236	dev_medium_B_00539	4	1	17138	8805
dev_medium_C_00236	dev_medium_B_00539	4	2	20087	9847
dev_medium_C_00510	dev_strong_C_00310	2	1	15776	5613
dev_medium_C_00510	dev_strong_C_00310	2	2	13998	4909
dev_medium_B_00591	control_flat_genomic_region_C_00755	3	1	971	4374
dev_medium_B_00591	control_flat_genomic_region_C_00755	3	2	1125	5351
dev_medium_C_00549	dev_weak_C_00087	4	1	17951	9962
dev_medium_C_00549	dev_weak_C_00087	4	2	13737	7194
dev_weak_B_00167	dev_inactive_B_00108	3	3	7233	6150
dev_weak_B_00167	dev_inactive_B_00108	3	4	7805	6316
hk_strong_B_00698	dev_inactive_B_00163	3	3	110	4872
hk_strong_B_00698	dev_inactive_B_00163	3	4	104	4537
control_flat_genomic_region_A_00765	dev_medium_A_00519	4	3	5551	3250
control_flat_genomic_region_A_00765	dev_medium_A_00519	4	4	6239	3662
control_flat_genomic_region_A_00765	dev_medium_C_00459	4	3	4275	8356
control_flat_genomic_region_A_00765	dev_medium_C_00459	4	4	4381	7669
dev_medium_C_00510	control_flat_genomic_region_C_00755	4	3	1605	8518
dev_medium_C_00510	control_flat_genomic_region_C_00755	4	4	1266	6152
dev_medium_C_00072	control_flat_genomic_region_C_00757	4	3	4137	7330
dev_medium_C_00072	control_flat_genomic_region_C_00757	4	4	3804	6420
control_Ecoli_C_00997	control_flat_genomic_region_C_00770	4	3	143	5422
control_Ecoli_C_00997	control_flat_genomic_region_C_00770	4	4	217	6569
control_Ecoli_B_00976	dev_inactive_B_00108	4	3	5249	5897
control_Ecoli_B_00976	dev_inactive_B_00108	4	4	4638	5066
dev_medium_C_00236	dev_medium_B_00539	4	3	10688	5885
dev_medium_C_00236	dev_medium_B_00539	4	4	10981	5836
dev_medium_C_00510	dev_strong_C_00310	2	3	7746	3353
dev_medium_C_00510	dev_strong_C_00310	2	4	10871	4085
dev_medium_B_00591	control_flat_genomic_region_C_00755	3	3	790	4166
dev_medium_B_00591	control_flat_genomic_region_C_00755	3	4	473	2717
dev_medium_C_00549	dev_weak_C_00087	4	3	12219	7969
dev_medium_C_00549	dev_weak_C_00087	4	4	10282	5919
dev_medium_C_00592	dev_medium_A_00519	4	1	26620	8596
dev_medium_C_00592	dev_medium_A_00519	4	2	26875	9064
hk_strong_C_00699	dev_medium_A_00001	4	1	1113	7745
hk_strong_C_00699	dev_medium_A_00001	4	2	1147	7875
control_flat_genomic_region_A_00765	dev_medium_B_00539	4	1	4239	5515
control_flat_genomic_region_A_00765	dev_medium_B_00539	4	2	5618	6796
control_flat_genomic_region_A_00765	dev_strong_A_00312	4	1	18564	11730
control_flat_genomic_region_A_00765	dev_strong_A_00312	4	2	21602	13124
hk_inactive_C_00606	control_flat_genomic_region_C_00755	4	1	189	7154
hk_inactive_C_00606	control_flat_genomic_region_C_00755	4	2	184	7874
dev_medium_C_00072	control_flat_genomic_region_C_00770	4	1	2124	4452
dev_medium_C_00072	control_flat_genomic_region_C_00770	4	2	3157	6273
control_flat_genomic_region_A_00765	control_Ecoli_B_00999	4	1	267	8426
control_flat_genomic_region_A_00765	control_Ecoli_B_00999	4	2	224	7815
control_Ecoli_B_00976	dev_medium_B_00483	4	1	5559	8219
control_Ecoli_B_00976	dev_medium_B_00483	4	2	6763	9514
dev_medium_C_00236	dev_weak_C_00087	4	1	14597	8434
dev_medium_C_00236	dev_weak_C_00087	4	2	19063	10302
dev_medium_C_00543	dev_medium_B_00539	4	1	18211	12113
dev_medium_C_00543	dev_medium_B_00539	4	2	17166	11392
dev_medium_B_00591	ontrol_flat_genomic_region_C_00757	4	1	3348	7315
dev_medium_B_00591	ontrol_flat_genomic_region_C_00757	4	2	3240	7696
dev_medium_C_00549	dev_strong_C_00310	4	1	17025	8127
dev_medium_C_00549	dev_strong_C_00310	4	2	16143	6510
dev_medium_C_00592	dev_medium_A_00519	4	3	20483	7171
dev_medium_C_00592	dev_medium_A_00519	4	4	24084	8503
hk_strong_C_00699	dev_medium_A_00001	4	3	859	7223
hk_strong_C_00699	dev_medium_A_00001	4	4	836	5919
control_flat_genomic_region_A_00765	dev_medium_B_00539	4	3	4943	6378
control_flat_genomic_region_A_00765	dev_medium_B_00539	4	4	4754	6007
control_flat_genomic_region_A_00765	dev_strong_A_00312	4	3	19771	13351
control_flat_genomic_region_A_00765	dev_strong_A_00312	4	4	18767	12039
hk_inactive_C_00606	control_flat_genomic_region_C_00755	4	3	156	6577
hk_inactive_C_00606	control_flat_genomic_region_C_00755	4	4	131	6065
dev_medium_C_00072	control_flat_genomic_region_C_00770	4	3	2469	5429
dev_medium_C_00072	control_flat_genomic_region_C_00770	4	4	2274	4168
control_flat_genomic_region_A_00765	control_Ecoli_B_00999	4	3	232	7885
control_flat_genomic_region_A_00765	control_Ecoli_B_00999	4	4	207	6957
control_Ecoli_B_00976	dev_medium_B_00483	4	3	5920	9722
control_Ecoli_B_00976	dev_medium_B_00483	4	4	6876	9256
dev_medium_C_00236	dev_weak_C_00087	4	3	20471	10403
dev_medium_C_00236	dev_weak_C_00087	4	4	17036	8913
dev_medium_C_00543	dev_medium_B_00539	4	3	13069	9586
dev_medium_C_00543	dev_medium_B_00539	4	4	13475	9100
dev_medium_B_00591	ontrol_flat_genomic_region_C_00757	4	3	2944	6869
dev_medium_B_00591	ontrol_flat_genomic_region_C_00757	4	4	2612	6931
dev_medium_C_00549	dev_strong_C_00310	4	3	12740	6844
dev_medium_C_00549	dev_strong_C_00310	4	4	8317	3829
dev_medium_C_00236	dev_medium_B_00483	4	1	16672	6734
dev_medium_C_00236	dev_medium_B_00483	4	2	18796	8418
hk_weak_C_00642	dev_medium_B_00524	4	1	8153	6330
hk_weak_C_00642	dev_medium_B_00524	4	2	9816	7348
control_flat_genomic_region_A_00765	dev_medium_C_00531	4	1	9824	6113
control_flat_genomic_region_A_00765	dev_medium_C_00531	4	2	8282	4897
control_flat_genomic_region_A_00765	dev_strong_B_00281	4	1	11827	8305
control_flat_genomic_region_A_00765	dev_strong_B_00281	4	2	18037	11920
hk_strong_B_00698	control_flat_genomic_region_C_00755	4	1	152	5766
hk_strong_B_00698	control_flat_genomic_region_C_00755	4	2	212	6350
control_Ecoli_B_00976	dev_medium_B_00539	4	1	11156	10745
control_Ecoli_B_00976	dev_medium_B_00539	4	2	12067	12094
control_flat_genomic_region_B_00790	control_Ecoli_B_00999	4	1	124	4454
control_flat_genomic_region_B_00790	control_Ecoli_B_00999	4	2	166	6788
dev_weak_B_00167	control_flat_genomic_region_C_00757	4	1	402	4808
dev_weak_B_00167	control_flat_genomic_region_C_00757	4	2	685	8409
dev_medium_C_00510	dev_medium_B_00483	4	1	19890	9265
dev_medium_C_00510	dev_medium_B_00483	4	2	22257	10403
dev_medium_C_00543	dev_weak_C_00087	4	1	12393	8376
dev_medium_C_00543	dev_weak_C_00087	4	2	12137	7683
dev_weak_B_00140	dev_medium_B_00539	4	1	9421	8316
dev_weak_B_00140	dev_medium_B_00539	4	2	12018	9248
dev_medium_C_00549	control_flat_genomic_region_C_00757	4	1	941	12182
dev_medium_C_00549	control_flat_genomic_region_C_00757	4	2	937	11384
dev_medium_C_00236	dev_medium_B_00483	4	3	14619	6492
dev_medium_C_00236	dev_medium_B_00483	4	4	15196	6291
hk_weak_C_00642	dev_medium_B_00524	4	3	7608	6014
hk_weak_C_00642	dev_medium_B_00524	4	4	7128	4900
control_flat_genomic_region_A_00765	dev_medium_C_00531	4	3	5807	3673
control_flat_genomic_region_A_00765	dev_strong_B_00281	4	3	11371	6515
hk_strong_B_00698	control_flat_genomic_region_C_00755	4	3	152	6357
hk_strong_B_00698	control_flat_genomic_region_C_00755	4	4	131	4512
control_Ecoli_B_00976	dev_medium_B_00539	4	3	10529	11306
control_Ecoli_B_00976	dev_medium_B_00539	4	4	9964	10282
control_flat_genomic_region_B_00790	control_Ecoli_B_00999	4	3	125	4537
control_flat_genomic_region_B_00790	control_Ecoli_B_00999	4	4	172	4845
dev_weak_B_00167	control_flat_genomic_region_C_00757	4	3	496	5928
dev_weak_B_00167	control_flat_genomic_region_C_00757	4	4	611	7531
dev_medium_C_00510	dev_medium_B_00483	4	3	15219	8260
dev_medium_C_00510	dev_medium_B_00483	4	4	9512	3841
dev_medium_C_00543	dev_weak_C_00087	4	3	8566	6218
dev_medium_C_00543	dev_weak_C_00087	4	4	9044	6394
dev_weak_B_00140	dev_medium_B_00539	4	3	9901	7471
dev_weak_B_00140	dev_medium_B_00539	4	4	8603	7113
dev_medium_C_00549	control_flat_genomic_region_C_00757	4	3	659	9753
dev_medium_C_00549	control_flat_genomic_region_C_00757	4	4	708	8255
dev_medium_C_00510	dev_medium_B_00539	4	1	18478	6087
dev_medium_C_00510	dev_medium_B_00539	4	2	12695	4946
dev_medium_B_00532	dev_medium_C_00459	4	1	10286	4477
dev_medium_B_00532	dev_medium_C_00459	4	2	11252	5298
hk_weak_C_00642	control_flat_genomic_region_C_00755	4	1	201	6806
hk_weak_C_00642	control_flat_genomic_region_C_00755	4	2	251	7739
control_Ecoli_C_00997	dev_medium_B_00539	4	1	6627	7471
control_Ecoli_C_00997	dev_medium_B_00539	4	2	8988	9281
control_flat_genomic_region_B_00790	control_flat_genomic_region_C_00755	4	1	185	5611
control_flat_genomic_region_B_00790	control_flat_genomic_region_C_00755	4	2	209	6440
dev_medium_C_00236	control_flat_genomic_region_C_00757	4	1	2006	6564
dev_medium_C_00236	control_flat_genomic_region_C_00757	4	2	1972	5944
dev_medium_C_00510	dev_weak_C_00087	4	1	14088	6852
dev_medium_C_00510	dev_weak_C_00087	4	2	14233	7108
dev_medium_C_00543	control_flat_genomic_region_C_00755	4	1	1587	7181
dev_medium_C_00543	control_flat_genomic_region_C_00755	4	2	2208	9910
dev_weak_B_00140	dev_weak_C_00087	4	1	6907	8395
dev_weak_B_00140	dev_weak_C_00087	4	2	7121	8363
dev_medium_C_00236	dev_inactive_A_00238	4	1	9193	5478
dev_medium_C_00236	dev_inactive_A_00238	4	2	10083	5076
dev_medium_C_00510	dev_medium_B_00539	4	3	15632	6398
dev_medium_C_00510	dev_medium_B_00539	4	4	14720	5547
dev_medium_B_00532	dev_medium_C_00459	4	3	9190	4457
dev_medium_B_00532	dev_medium_C_00459	4	4	10981	4968
hk_weak_C_00642	control_flat_genomic_region_C_00755	4	3	154	5702
hk_weak_C_00642	control_flat_genomic_region_C_00755	4	4	165	6168
control_Ecoli_C_00997	dev_medium_B_00539	4	3	6495	7620
control_Ecoli_C_00997	dev_medium_B_00539	4	4	7070	7974
control_flat_genomic_region_B_00790	control_flat_genomic_region_C_00755	4	3	97	3834
control_flat_genomic_region_B_00790	control_flat_genomic_region_C_00755	4	4	82	2574
dev_medium_C_00236	control_flat_genomic_region_C_00757	4	3	1614	5357
dev_medium_C_00236	control_flat_genomic_region_C_00757	4	4	1396	4317
dev_medium_C_00510	dev_weak_C_00087	4	3	9165	4826
dev_medium_C_00510	dev_weak_C_00087	4	4	10604	4889
dev_medium_C_00543	control_flat_genomic_region_C_00755	4	3	1564	6802
dev_medium_C_00543	control_flat_genomic_region_C_00755	4	4	1620	7343
dev_weak_B_00140	dev_weak_C_00087	4	3	5420	7084
dev_weak_B_00140	dev_weak_C_00087	4	4	6125	7239
dev_medium_C_00236	dev_inactive_A_00238	4	3	11965	5898
dev_medium_C_00236	dev_inactive_A_00238	4	4	8515	4292
dev_medium_C_00592	dev_medium_B_00539	4	1	16139	8353
dev_medium_C_00592	dev_medium_B_00539	4	2	17719	9397
dev_inactive_B_00163	dev_strong_B_00281	4	1	2354	3648
dev_inactive_B_00163	dev_strong_B_00281	4	2	2271	3666
control_flat_genomic_region_A_00765	hk_medium_C_00663	2	1	394	9300
control_flat_genomic_region_A_00765	hk_medium_C_00663	2	2	442	10511
control_flat_genomic_region_A_00765	dev_strong_C_00310	3	1	8538	7051
control_flat_genomic_region_A_00765	dev_strong_C_00310	3	2	10653	7966
control_flat_genomic_region_B_00790	dev_medium_B_00539	4	1	8142	9333
control_flat_genomic_region_B_00790	dev_medium_B_00539	4	2	10760	11847
control_flat_genomic_region_B_00790	control_flat_genomic_region_C_00757	4	1	259	7308
control_flat_genomic_region_B_00790	control_flat_genomic_region_C_00757	4	2	264	8013
dev_medium_B_00532	control_flat_genomic_region_C_00757	4	1	3084	10637
dev_medium_B_00532	control_flat_genomic_region_C_00757	4	2	1113	3360
dev_inactive_B_00163	dev_strong_C_00290	4	1	8870	7597
dev_inactive_B_00163	dev_strong_C_00290	4	2	10159	8312
dev_medium_C_00543	control_flat_genomic_region_C_00757	4	1	3010	9427
dev_medium_C_00543	control_flat_genomic_region_C_00757	4	2	2794	9580
dev_weak_B_00140	dev_strong_C_00310	3	1	11584	6701
dev_weak_B_00140	dev_strong_C_00310	3	2	11403	6159
dev_medium_C_00510	dev_inactive_A_00238	4	1	12276	6926
dev_medium_C_00510	dev_inactive_A_00238	4	2	16591	8437
dev_medium_C_00592	dev_medium_B_00539	4	3	15573	7748
dev_medium_C_00592	dev_medium_B_00539	4	4	13788	7199
dev_inactive_B_00163	dev_strong_B_00281	4	3	2361	3485
dev_inactive_B_00163	dev_strong_B_00281	4	4	2826	4515
control_flat_genomic_region_A_00765	hk_medium_C_00663	2	3	301	7983
control_flat_genomic_region_A_00765	hk_medium_C_00663	2	4	353	8519
control_flat_genomic_region_A_00765	dev_strong_C_00310	3	3	4197	3583
control_flat_genomic_region_A_00765	dev_strong_C_00310	3	4	6957	5043
control_flat_genomic_region_B_00790	dev_medium_B_00539	4	3	7717	8699
control_flat_genomic_region_B_00790	dev_medium_B_00539	4	4	8136	8034
control_flat_genomic_region_B_00790	control_flat_genomic_region_C_00757	4	3	270	7713
control_flat_genomic_region_B_00790	control_flat_genomic_region_C_00757	4	4	275	7929
dev_medium_B_00532	control_flat_genomic_region_C_00757	4	3	2221	9659
dev_medium_B_00532	control_flat_genomic_region_C_00757	4	4	2489	9701
dev_inactive_B_00163	dev_strong_C_00290	4	3	8352	7473
dev_inactive_B_00163	dev_strong_C_00290	4	4	10113	8113
dev_medium_C_00543	control_flat_genomic_region_C_00757	4	3	2279	8571
dev_medium_C_00543	control_flat_genomic_region_C_00757	4	4	2425	8092
dev_weak_B_00140	dev_strong_C_00310	3	3	9357	5609
dev_weak_B_00140	dev_strong_C_00310	3	4	9717	5162
dev_medium_C_00510	dev_inactive_A_00238	4	3	10312	7166
dev_medium_C_00510	dev_inactive_A_00238	4	4	9836	4935
dev_medium_C_00072	dev_medium_C_00531	4	1	28615	8209
dev_medium_C_00072	dev_medium_C_00531	4	2	32232	10001
hk_weak_C_00641	dev_medium_C_00476	3	1	3088	7354
hk_weak_C_00641	dev_medium_C_00476	3	2	2752	6169
control_flat_genomic_region_A_00765	dev_inactive_B_00163	2	1	224	6916
control_flat_genomic_region_A_00765	control_flat_genomic_region_C_00757	3	1	278	7832
control_flat_genomic_region_A_00765	control_flat_genomic_region_C_00757	3	2	278	7731
control_Ecoli_B_00976	control_flat_genomic_region_C_00755	4	1	384	9327
control_Ecoli_B_00976	control_flat_genomic_region_C_00755	4	2	466	10292
control_Ecoli_B_00976	control_Ecoli_B_00999	4	1	254	7758
control_Ecoli_B_00976	control_Ecoli_B_00999	4	2	249	7553
hk_strong_B_00698	control_flat_genomic_region_C_00757	3	1	256	9019
hk_strong_B_00698	control_flat_genomic_region_C_00757	3	2	233	8120
hk_strong_B_00698	dev_medium_A_00519	4	1	9078	6368
hk_strong_B_00698	dev_medium_A_00519	4	2	10913	6963
dev_medium_B_00591	dev_medium_B_00539	4	1	15170	9136
dev_medium_B_00591	dev_medium_B_00539	4	2	19815	10601
dev_weak_B_00140	control_flat_genomic_region_C_00757	4	1	510	8131
dev_weak_B_00140	control_flat_genomic_region_C_00757	4	2	672	8833
dev_medium_C_00072	dev_inactive_A_00238	4	1	12635	6307
dev_medium_C_00072	dev_inactive_A_00238	4	2	10791	5332
dev_medium_C_00072	dev_medium_C_00531	4	3	19616	6006
dev_medium_C_00072	dev_medium_C_00531	4	4	21992	7259
hk_weak_C_00641	dev_medium_C_00476	3	3	1913	5347
hk_weak_C_00641	dev_medium_C_00476	3	4	2535	6009
control_flat_genomic_region_A_00765	dev_inactive_B_00163	2	2	176	5678
control_flat_genomic_region_A_00765	dev_inactive_B_00163	2	3	94	2757
control_flat_genomic_region_A_00765	control_flat_genomic_region_C_00757	3	3	203	6607
control_flat_genomic_region_A_00765	control_flat_genomic_region_C_00757	3	4	221	6126
control_Ecoli_B_00976	control_flat_genomic_region_C_00755	4	3	294	8715
control_Ecoli_B_00976	control_flat_genomic_region_C_00755	4	4	332	8135
control_Ecoli_B_00976	control_Ecoli_B_00999	4	3	231	7710
control_Ecoli_B_00976	control_Ecoli_B_00999	4	4	258	7452
hk_strong_B_00698	control_flat_genomic_region_C_00757	3	3	204	7796
hk_strong_B_00698	control_flat_genomic_region_C_00757	3	4	177	6796
hk_strong_B_00698	dev_medium_A_00519	4	3	12102	7861
hk_strong_B_00698	dev_medium_A_00519	4	4	8752	5695
dev_medium_B_00591	dev_medium_B_00539	4	3	15767	8551
dev_medium_B_00591	dev_medium_B_00539	4	4	16852	9007
dev_weak_B_00140	control_flat_genomic_region_C_00757	4	3	549	9563
dev_weak_B_00140	control_flat_genomic_region_C_00757	4	4	564	10008
dev_medium_C_00072	dev_inactive_A_00238	4	3	9354	5678
dev_medium_C_00072	dev_inactive_A_00238	4	4	8593	4516
dev_medium_C_00072	dev_weak_C_00087	4	1	25931	9513
dev_medium_C_00072	dev_weak_C_00087	4	2	22937	8115
control_flat_genomic_region_A_00765	control_flat_genomic_region_C_00755	4	1	221	5485
control_flat_genomic_region_A_00765	control_flat_genomic_region_C_00755	4	2	205	5886
dev_medium_C_00592	control_flat_genomic_region_C_00755	4	1	1721	6407
dev_medium_C_00592	control_flat_genomic_region_C_00755	4	2	1821	6391
control_flat_genomic_region_B_00790	control_flat_genomic_region_C_00770	4	1	236	7074
control_flat_genomic_region_B_00790	control_flat_genomic_region_C_00770	4	2	266	8758
control_Ecoli_B_00976	control_flat_genomic_region_C_00757	4	1	257	7951
control_Ecoli_B_00976	control_flat_genomic_region_C_00757	4	2	297	8464
dev_medium_C_00072	dev_medium_B_00539	4	1	20149	6980
dev_medium_C_00072	dev_medium_B_00539	4	2	21118	7037
hk_strong_C_00699	control_flat_genomic_region_C_00757	3	1	243	8134
hk_strong_C_00699	control_flat_genomic_region_C_00757	3	2	247	8121
dev_inactive_B_00163	dev_medium_C_00531	2	1	2770	5937
dev_inactive_B_00163	dev_medium_C_00531	2	2	3426	5842
dev_medium_B_00591	dev_weak_C_00087	4	1	18249	7978
dev_medium_B_00591	dev_weak_C_00087	4	2	19412	9066
dev_medium_C_00549	dev_medium_B_00483	4	1	17114	12126
dev_medium_C_00549	dev_medium_B_00483	4	2	17087	11865
hk_inactive_C_00606	dev_inactive_A_00238	3	1	1076	8060
hk_inactive_C_00606	dev_inactive_A_00238	3	2	1066	6028
dev_medium_C_00072	dev_weak_C_00087	4	3	13147	4924
dev_medium_C_00072	dev_weak_C_00087	4	4	15344	5352
control_flat_genomic_region_A_00765	control_flat_genomic_region_C_00755	4	3	155	5062
control_flat_genomic_region_A_00765	control_flat_genomic_region_C_00755	4	4	161	5614
dev_medium_C_00592	control_flat_genomic_region_C_00755	4	3	1235	5083
dev_medium_C_00592	control_flat_genomic_region_C_00755	4	4	1324	5079
control_flat_genomic_region_B_00790	control_flat_genomic_region_C_00770	4	3	150	5013
control_flat_genomic_region_B_00790	control_flat_genomic_region_C_00770	4	4	185	5858
control_Ecoli_B_00976	control_flat_genomic_region_C_00757	4	3	222	6356
control_Ecoli_B_00976	control_flat_genomic_region_C_00757	4	4	210	5257
dev_medium_C_00072	dev_medium_B_00539	4	3	12367	4689
dev_medium_C_00072	dev_medium_B_00539	4	4	14054	4956
hk_strong_C_00699	control_flat_genomic_region_C_00757	3	3	140	5632
hk_strong_C_00699	control_flat_genomic_region_C_00757	3	4	141	4949
dev_inactive_B_00163	dev_medium_C_00531	2	3	3076	4838
dev_inactive_B_00163	dev_medium_C_00531	2	4	3103	4922
dev_medium_B_00591	dev_weak_C_00087	4	3	16145	7779
dev_medium_B_00591	dev_weak_C_00087	4	4	16359	7436
dev_medium_C_00549	dev_medium_B_00483	4	3	12583	10270
dev_medium_C_00549	dev_medium_B_00483	4	4	14053	9144
hk_inactive_C_00606	dev_inactive_A_00238	3	3	1003	5882
hk_inactive_C_00606	dev_inactive_A_00238	3	4	716	4817
hk_inactive_C_00606	hk_medium_C_00663	4	1	299	8273
hk_inactive_C_00606	hk_medium_C_00663	4	2	289	8093
control_flat_genomic_region_A_00765	dev_inactive_B_00108	3	1	5157	5248
control_flat_genomic_region_A_00765	dev_inactive_B_00108	3	2	4328	4839
control_flat_genomic_region_A_00765	dev_medium_B_00524	3	1	8027	4736
control_flat_genomic_region_A_00765	dev_medium_B_00524	3	2	6349	4032
dev_medium_C_00072	control_flat_genomic_region_C_00755	4	1	4678	7609
dev_medium_C_00072	control_flat_genomic_region_C_00755	4	2	5072	8141
dev_medium_C_00072	control_Ecoli_B_00999	4	1	3670	6490
dev_medium_C_00072	control_Ecoli_B_00999	4	2	3555	7411
control_Ecoli_B_00976	control_flat_genomic_region_C_00770	3	1	138	4863
control_Ecoli_B_00976	control_flat_genomic_region_C_00770	3	2	102	3744
hk_strong_C_00699	dev_strong_A_00312	4	1	6520	7073
hk_strong_C_00699	dev_strong_A_00312	4	2	5673	5744
hk_weak_C_00641	control_flat_genomic_region_C_00757	3	1	318	8938
hk_weak_C_00641	control_flat_genomic_region_C_00757	3	2	184	5490
hk_inactive_C_00606	dev_medium_C_00459	3	1	11150	9532
hk_inactive_C_00606	dev_medium_C_00459	3	2	10451	8844
dev_medium_B_00591	dev_strong_C_00310	3	1	27473	9215
dev_medium_B_00591	dev_strong_C_00310	3	2	24168	7489
dev_medium_C_00549	dev_medium_B_00539	3	1	13112	7870
dev_medium_C_00549	dev_medium_B_00539	3	2	12908	7038
control_Ecoli_B_00976	dev_inactive_A_00238	2	1	4466	6796
control_Ecoli_B_00976	dev_inactive_A_00238	2	2	4390	5516
hk_inactive_C_00606	hk_medium_C_00663	4	3	278	8303
hk_inactive_C_00606	hk_medium_C_00663	4	4	296	7626
control_flat_genomic_region_A_00765	dev_inactive_B_00108	3	3	3105	3112
control_flat_genomic_region_A_00765	dev_inactive_B_00108	3	4	4025	3655
control_flat_genomic_region_A_00765	dev_medium_B_00524	3	3	5058	2983
dev_medium_C_00072	control_flat_genomic_region_C_00755	4	3	4986	7445
dev_medium_C_00072	control_flat_genomic_region_C_00755	4	4	5454	8093
dev_medium_C_00072	control_Ecoli_B_00999	4	3	2002	4143
dev_medium_C_00072	control_Ecoli_B_00999	4	4	2885	4893
control_Ecoli_B_00976	control_flat_genomic_region_C_00770	3	3	93	3202
control_Ecoli_B_00976	control_flat_genomic_region_C_00770	3	4	76	2937
hk_strong_C_00699	dev_strong_A_00312	4	3	4532	4555
hk_strong_C_00699	dev_strong_A_00312	4	4	5156	5211
hk_weak_C_00641	control_flat_genomic_region_C_00757	3	3	164	4980
hk_weak_C_00641	control_flat_genomic_region_C_00757	3	4	106	3969
hk_inactive_C_00606	dev_medium_C_00459	3	3	9224	7503
hk_inactive_C_00606	dev_medium_C_00459	3	4	7288	6309
dev_medium_B_00591	dev_strong_C_00310	3	3	18067	6444
dev_medium_B_00591	dev_strong_C_00310	3	4	16987	5517
dev_medium_C_00549	dev_medium_B_00539	3	3	9751	5582
dev_medium_C_00549	dev_medium_B_00539	3	4	9450	4840
control_Ecoli_B_00976	dev_inactive_A_00238	2	3	2809	4164
control_flat_genomic_region_A_00765	dev_inactive_A_00238	1	1	3052	9401
control_flat_genomic_region_A_00765	dev_inactive_A_00238	1	2	2975	9389
control_Ecoli_B_00976	dev_weak_B_00177	2	1	3441	6658
control_Ecoli_B_00976	dev_weak_B_00177	2	2	5363	9092
dev_weak_B_00140	dev_weak_B_00104	2	1	11066	8555
dev_weak_B_00140	dev_weak_B_00104	2	2	11256	8497
control_Ecoli_C_00997	control_Ecoli_B_00999	2	1	375	7635
control_Ecoli_C_00997	control_Ecoli_B_00999	2	2	444	11166
control_flat_genomic_region_A_00765	dev_inactive_A_00238	1	3	1782	5561
control_flat_genomic_region_A_00765	dev_inactive_A_00238	1	4	2708	7929
control_Ecoli_B_00976	dev_weak_B_00177	2	3	5407	10548
control_Ecoli_B_00976	dev_weak_B_00177	2	4	6336	12425
dev_weak_B_00140	dev_weak_B_00104	2	3	13915	9757
dev_weak_B_00140	dev_weak_B_00104	2	4	17232	11163
control_Ecoli_C_00997	control_Ecoli_B_00999	2	3	214	5750
control_Ecoli_C_00997	control_Ecoli_B_00999	2	4	425	9375
control_flat_genomic_region_A_00765	dev_inactive_A_00238	1	5	1457	4803
control_flat_genomic_region_A_00765	dev_inactive_A_00238	1	6	3152	7096
control_Ecoli_B_00976	dev_weak_B_00177	2	5	3768	5271
control_Ecoli_B_00976	dev_weak_B_00177	2	6	6209	8402
dev_weak_B_00140	dev_weak_B_00104	2	5	10735	7501
dev_weak_B_00140	dev_weak_B_00104	2	6	14193	9007
control_Ecoli_C_00997	control_Ecoli_B_00999	2	5	265	5958
control_Ecoli_C_00997	control_Ecoli_B_00999	2	6	376	7663
control_flat_genomic_region_A_00765	dev_inactive_A_00238	1	7	2617	7670
control_flat_genomic_region_A_00765	dev_inactive_A_00238	1	8	1821	5201
control_Ecoli_B_00976	dev_weak_B_00177	2	7	4267	8326
control_Ecoli_B_00976	dev_weak_B_00177	2	8	1466	2794
dev_weak_B_00140	dev_weak_B_00104	2	7	10639	8938
dev_weak_B_00140	dev_weak_B_00104	2	8	7319	5807
control_Ecoli_C_00997	control_Ecoli_B_00999	2	7	355	9114
control_Ecoli_C_00997	control_Ecoli_B_00999	2	8	202	5141
control_flat_genomic_region_A_00765	dev_inactive_A_00238	1	9	2208	5916
control_flat_genomic_region_A_00765	dev_inactive_A_00238	1	10	1916	4480
control_Ecoli_B_00976	dev_weak_B_00177	2	9	5519	11542
control_Ecoli_B_00976	dev_weak_B_00177	2	10	2898	6298
dev_weak_B_00140	dev_weak_B_00104	2	9	13854	10499
dev_weak_B_00140	dev_weak_B_00104	2	10	10170	6488
control_Ecoli_C_00997	control_Ecoli_B_00999	2	9	331	8318
control_Ecoli_C_00997	control_Ecoli_B_00999	2	10	283	5857
control_flat_genomic_region_A_00765	dev_inactive_A_00238	1	11	1823	4989
control_Ecoli_B_00976	dev_weak_B_00177	2	11	6137	9172
control_Ecoli_B_00976	dev_weak_B_00177	2	12	5063	7178
dev_weak_B_00140	dev_weak_B_00104	2	11	12991	9683
dev_weak_B_00140	dev_weak_B_00104	2	12	7081	5179
control_Ecoli_C_00997	control_Ecoli_B_00999	2	11	253	5992
control_Ecoli_C_00997	control_Ecoli_B_00999	2	12	129	3249
dev_medium_C_00236	dev_weak_B_00104	2	1	13234	5926
dev_medium_C_00236	dev_weak_B_00104	2	2	19770	9093
control_flat_genomic_region_A_00765	dev_weak_B_00177	2	1	2685	5638
control_flat_genomic_region_A_00765	dev_weak_B_00177	2	2	3503	7843
dev_weak_B_00140	dev_weak_B_00177	2	1	5528	5099
dev_weak_B_00140	dev_weak_B_00177	2	2	7446	7443
control_Ecoli_C_00997	control_flat_genomic_region_C_00755	2	1	455	7184
control_Ecoli_C_00997	control_flat_genomic_region_C_00755	2	2	459	10522
dev_medium_C_00236	dev_weak_B_00104	2	3	8479	3711
dev_medium_C_00236	dev_weak_B_00104	2	4	14260	6370
control_flat_genomic_region_A_00765	dev_weak_B_00177	2	3	2650	7025
control_flat_genomic_region_A_00765	dev_weak_B_00177	2	4	5050	12105
dev_weak_B_00140	dev_weak_B_00177	2	3	4616	4797
dev_weak_B_00140	dev_weak_B_00177	2	4	9998	9494
control_Ecoli_C_00997	control_flat_genomic_region_C_00755	2	3	192	4725
control_Ecoli_C_00997	control_flat_genomic_region_C_00755	2	4	400	7992
dev_medium_C_00236	dev_weak_B_00104	2	5	11200	5619
dev_medium_C_00236	dev_weak_B_00104	2	6	17732	8755
control_flat_genomic_region_A_00765	dev_weak_B_00177	2	5	3088	7247
control_flat_genomic_region_A_00765	dev_weak_B_00177	2	6	5676	11909
dev_weak_B_00140	dev_weak_B_00177	2	5	10780	10577
dev_weak_B_00140	dev_weak_B_00177	2	6	14005	13625
control_Ecoli_C_00997	control_flat_genomic_region_C_00755	2	5	280	6757
control_Ecoli_C_00997	control_flat_genomic_region_C_00755	2	6	337	7233
dev_medium_C_00236	dev_weak_B_00104	2	7	18519	8924
dev_medium_C_00236	dev_weak_B_00104	2	8	10328	4785
control_flat_genomic_region_A_00765	dev_weak_B_00177	2	7	3870	8855
control_flat_genomic_region_A_00765	dev_weak_B_00177	2	8	2844	6631
dev_weak_B_00140	dev_weak_B_00177	2	7	7552	7431
control_Ecoli_C_00997	control_flat_genomic_region_C_00755	2	7	332	9334
control_Ecoli_C_00997	control_flat_genomic_region_C_00755	2	8	337	9115
dev_medium_C_00236	dev_weak_B_00104	2	9	17299	8034
dev_medium_C_00236	dev_weak_B_00104	2	10	8007	3644
control_flat_genomic_region_A_00765	dev_weak_B_00177	2	9	4977	9648
control_flat_genomic_region_A_00765	dev_weak_B_00177	2	10	3209	5698
dev_weak_B_00140	dev_weak_B_00177	2	8	10218	10537
dev_weak_B_00140	dev_weak_B_00177	2	9	6523	5769
control_Ecoli_C_00997	control_flat_genomic_region_C_00755	2	9	331	7817
control_Ecoli_C_00997	control_flat_genomic_region_C_00755	2	10	268	6439
dev_medium_C_00236	dev_weak_B_00104	2	11	16313	8562
dev_medium_C_00236	dev_weak_B_00104	2	12	10057	4768
control_flat_genomic_region_A_00765	dev_weak_B_00177	2	11	5616	13180
control_flat_genomic_region_A_00765	dev_weak_B_00177	2	12	3478	7638
dev_weak_B_00140	dev_weak_B_00177	2	10	11253	11647
dev_weak_B_00140	dev_weak_B_00177	2	11	7467	7386
control_Ecoli_C_00997	control_flat_genomic_region_C_00755	2	11	359	8289
control_Ecoli_C_00997	control_flat_genomic_region_C_00755	2	12	223	4452
dev_medium_C_00510	dev_weak_B_00104	2	1	16991	9267
dev_medium_C_00510	dev_weak_B_00104	2	2	22875	11619
dev_medium_C_00543	dev_inactive_A_00238	2	1	8891	8590
dev_medium_C_00543	dev_inactive_A_00238	2	2	13442	11298
control_Ecoli_C_00997	control_flat_genomic_region_C_00757	2	1	117	2716
control_Ecoli_C_00997	control_flat_genomic_region_C_00757	2	2	109	3066
dev_medium_C_00510	dev_weak_B_00104	2	3	9880	4763
dev_medium_C_00510	dev_weak_B_00104	2	4	14089	7332
dev_medium_C_00543	dev_inactive_A_00238	2	3	9896	8708
dev_medium_C_00543	dev_inactive_A_00238	2	4	16875	14271
dev_medium_C_00549	dev_inactive_A_00238	2	1	10607	8088
dev_medium_C_00549	dev_inactive_A_00238	2	2	17422	13378
control_Ecoli_C_00997	control_flat_genomic_region_C_00757	2	3	222	8348
control_Ecoli_C_00997	control_flat_genomic_region_C_00757	2	4	332	11060
dev_medium_C_00510	dev_weak_B_00104	2	5	14376	7626
dev_medium_C_00510	dev_weak_B_00104	2	6	21068	11114
dev_medium_C_00543	dev_inactive_A_00238	2	5	11403	9741
dev_medium_C_00543	dev_inactive_A_00238	2	6	14275	12901
dev_medium_C_00549	dev_inactive_A_00238	2	3	7998	6710
dev_medium_C_00549	dev_inactive_A_00238	2	4	13615	10890
control_Ecoli_C_00997	control_flat_genomic_region_C_00757	2	5	223	9218
control_Ecoli_C_00997	control_flat_genomic_region_C_00757	2	6	335	11592
dev_medium_C_00510	dev_weak_B_00104	2	7	20189	9226
dev_medium_C_00510	dev_weak_B_00104	2	8	18740	8714
dev_medium_C_00543	dev_inactive_A_00238	2	7	10388	8180
dev_medium_C_00543	dev_inactive_A_00238	2	8	8128	6631
control_Ecoli_C_00997	control_flat_genomic_region_C_00757	2	7	173	6659
control_Ecoli_C_00997	control_flat_genomic_region_C_00757	2	8	104	4370
dev_medium_C_00510	dev_weak_B_00104	2	9	12246	6666
dev_medium_C_00510	dev_weak_B_00104	2	10	8122	4395
dev_medium_C_00543	dev_inactive_A_00238	2	9	15233	14265
dev_medium_C_00543	dev_inactive_A_00238	2	10	8910	8311
dev_medium_C_00549	dev_inactive_A_00238	2	5	13381	10503
dev_medium_C_00549	dev_inactive_A_00238	2	6	10843	7942
control_Ecoli_C_00997	control_flat_genomic_region_C_00757	2	9	281	10780
control_Ecoli_C_00997	control_flat_genomic_region_C_00757	2	10	205	7627
dev_medium_C_00510	dev_weak_B_00104	2	11	16080	8223
dev_medium_C_00510	dev_weak_B_00104	2	12	12570	5957
dev_medium_C_00543	dev_inactive_A_00238	2	11	10576	9807
dev_medium_C_00543	dev_inactive_A_00238	2	12	6722	5395
dev_medium_C_00549	dev_inactive_A_00238	2	7	12837	10108
dev_medium_C_00549	dev_inactive_A_00238	2	8	7423	5716
control_Ecoli_C_00997	control_flat_genomic_region_C_00757	2	11	274	10552
control_Ecoli_C_00997	control_flat_genomic_region_C_00757	2	12	203	6130
control_Ecoli_B_00976	dev_weak_B_00104	2	1	9437	12225
control_Ecoli_B_00976	dev_weak_B_00104	2	2	12291	16378
dev_medium_C_00543	dev_weak_B_00104	2	1	12068	8116
dev_medium_C_00543	dev_weak_B_00104	2	2	15352	11288
control_Ecoli_B_00976	dev_weak_B_00104	2	3	4617	6526
control_Ecoli_B_00976	dev_weak_B_00104	2	4	6047	8692
dev_medium_C_00543	dev_weak_B_00104	2	3	12011	8157
dev_medium_C_00543	dev_weak_B_00104	2	4	18790	13237
dev_medium_C_00549	dev_weak_B_00104	2	1	10323	7277
dev_medium_C_00549	dev_weak_B_00104	2	2	16597	10819
control_flat_genomic_region_A_00765	control_flat_genomic_region_C_00770	2	1	141	7232
control_flat_genomic_region_A_00765	control_flat_genomic_region_C_00770	2	2	232	10950
control_Ecoli_B_00976	dev_weak_B_00104	2	5	5423	8573
control_Ecoli_B_00976	dev_weak_B_00104	2	6	9401	12700
dev_medium_C_00543	dev_weak_B_00104	2	5	13868	8939
dev_medium_C_00543	dev_weak_B_00104	2	6	20846	13147
dev_medium_C_00549	dev_weak_B_00104	2	3	12341	8574
dev_medium_C_00549	dev_weak_B_00104	2	4	16518	10899
control_flat_genomic_region_A_00765	control_flat_genomic_region_C_00770	2	3	201	8926
control_flat_genomic_region_A_00765	control_flat_genomic_region_C_00770	2	4	284	12340
control_Ecoli_B_00976	dev_weak_B_00104	2	7	9571	13181
control_Ecoli_B_00976	dev_weak_B_00104	2	8	7838	9585
dev_medium_C_00543	dev_weak_B_00104	2	7	11698	8718
dev_medium_C_00543	dev_weak_B_00104	2	8	7840	5675
control_Ecoli_B_00976	dev_weak_B_00104	2	9	6239	8581
control_Ecoli_B_00976	dev_weak_B_00104	2	10	5068	7429
dev_medium_C_00543	dev_weak_B_00104	2	9	20875	12886
dev_medium_C_00543	dev_weak_B_00104	2	10	16705	10333
dev_medium_C_00549	dev_weak_B_00104	2	5	15703	10366
dev_medium_C_00549	dev_weak_B_00104	2	6	7267	5125
control_flat_genomic_region_A_00765	control_flat_genomic_region_C_00770	2	5	308	12364
control_flat_genomic_region_A_00765	control_flat_genomic_region_C_00770	2	6	227	9192
control_Ecoli_B_00976	dev_weak_B_00104	2	11	7924	9202
control_Ecoli_B_00976	dev_weak_B_00104	2	12	6967	8549
dev_medium_C_00543	dev_weak_B_00104	2	11	16644	11274
dev_medium_C_00543	dev_weak_B_00104	2	12	16274	10813
dev_medium_C_00549	dev_weak_B_00104	2	7	14030	9731
dev_medium_C_00549	dev_weak_B_00104	2	8	9633	6332
control_flat_genomic_region_A_00765	control_flat_genomic_region_C_00770	2	7	252	11313
control_flat_genomic_region_A_00765	control_flat_genomic_region_C_00770	2	8	258	7390
control_flat_genomic_region_A_00765	dev_weak_B_00104	2	1	5882	6847
control_flat_genomic_region_A_00765	dev_weak_B_00104	2	2	9883	11278
dev_medium_C_00543	dev_weak_B_00177	2	1	8825	6386
dev_medium_C_00543	dev_weak_B_00177	2	2	10992	8131
dev_medium_C_00549	dev_weak_B_00177	2	1	9781	7457
dev_medium_C_00549	dev_weak_B_00177	2	2	16181	11137
control_flat_genomic_region_A_00765	dev_weak_B_00104	2	3	2215	3218
control_flat_genomic_region_A_00765	dev_weak_B_00104	2	4	3923	5508
dev_medium_C_00543	dev_weak_B_00177	2	3	13864	10256
dev_medium_C_00543	dev_weak_B_00177	2	4	15087	12231
dev_medium_C_00549	dev_weak_B_00177	2	3	9128	6672
dev_medium_C_00549	dev_weak_B_00177	2	4	15539	9938
control_flat_genomic_region_A_00765	dev_weak_B_00104	2	5	5200	6720
control_flat_genomic_region_A_00765	dev_weak_B_00104	2	6	6660	9058
dev_medium_C_00543	dev_weak_B_00177	2	5	10762	9579
dev_medium_C_00543	dev_weak_B_00177	2	6	14144	11026
dev_medium_C_00549	dev_weak_B_00177	2	5	11033	9045
dev_medium_C_00549	dev_weak_B_00177	2	6	15202	10515
control_flat_genomic_region_A_00765	dev_weak_B_00104	2	7	7036	8616
control_flat_genomic_region_A_00765	dev_weak_B_00104	2	8	5102	5861
dev_medium_C_00543	dev_weak_B_00177	2	7	11337	9360
dev_medium_C_00543	dev_weak_B_00177	2	8	10489	8187
dev_medium_C_00549	dev_weak_B_00177	2	7	9673	7063
dev_medium_C_00549	dev_weak_B_00177	2	8	7767	5613
control_flat_genomic_region_A_00765	dev_weak_B_00104	2	9	2653	4463
control_flat_genomic_region_A_00765	dev_weak_B_00104	2	10	1715	2603
dev_medium_C_00543	dev_weak_B_00177	2	9	11242	9519
dev_medium_C_00543	dev_weak_B_00177	2	10	7706	6581
dev_medium_C_00549	dev_weak_B_00177	2	9	13389	8856
dev_medium_C_00549	dev_weak_B_00177	2	10	10458	6725
control_flat_genomic_region_A_00765	dev_weak_B_00104	2	11	5280	7919
control_flat_genomic_region_A_00765	dev_weak_B_00104	2	12	2901	3862
dev_medium_C_00543	dev_weak_B_00177	2	11	12957	10161
dev_medium_C_00543	dev_weak_B_00177	2	12	9100	7063
dev_medium_C_00549	dev_weak_B_00177	2	11	13168	9544
dev_medium_C_00549	dev_weak_B_00177	2	12	7231	5163
dev_medium_C_00236	dev_weak_B_00177	2	1	16383	8075
dev_medium_C_00236	dev_weak_B_00177	2	2	21681	11025
dev_medium_B_00591	dev_inactive_A_00238	2	1	10101	6368
dev_medium_B_00591	dev_inactive_A_00238	2	2	13745	8279
dev_medium_C_00510	dev_medium_C_00549	2	1	4844	5206
dev_medium_C_00236	dev_weak_B_00177	2	3	11579	6525
dev_medium_C_00236	dev_weak_B_00177	2	4	18924	9990
dev_medium_B_00591	dev_inactive_A_00238	2	3	14133	8647
dev_medium_B_00591	dev_inactive_A_00238	2	4	15369	10129
dev_medium_C_00510	dev_medium_C_00549	2	2	9103	9479
dev_medium_C_00510	dev_medium_C_00549	2	3	11285	10857
dev_medium_C_00236	dev_weak_B_00177	2	5	15881	9929
dev_medium_C_00236	dev_weak_B_00177	2	6	25036	14698
dev_medium_B_00591	dev_inactive_A_00238	2	5	11502	8218
dev_medium_B_00591	dev_inactive_A_00238	2	6	13930	9012
dev_medium_C_00510	dev_medium_C_00549	2	4	3121	3301
dev_medium_C_00510	dev_medium_C_00549	2	5	9565	10017
dev_medium_C_00236	dev_weak_B_00177	2	7	14369	7761
dev_medium_C_00236	dev_weak_B_00177	2	8	13313	7147
dev_medium_B_00591	dev_inactive_A_00238	2	7	12931	7116
dev_medium_B_00591	dev_inactive_A_00238	2	8	7825	4352
dev_medium_C_00510	dev_medium_C_00549	2	6	5318	6225
dev_medium_C_00236	dev_weak_B_00177	2	9	15067	8520
dev_medium_C_00236	dev_weak_B_00177	2	10	10064	5584
dev_medium_B_00591	dev_inactive_A_00238	2	9	13959	9050
dev_medium_B_00591	dev_inactive_A_00238	2	10	9080	5841
dev_medium_C_00510	dev_medium_C_00549	2	7	10969	10878
dev_medium_C_00510	dev_medium_C_00549	2	8	5959	5424
dev_medium_C_00236	dev_weak_B_00177	2	11	20270	12252
dev_medium_C_00236	dev_weak_B_00177	2	12	14534	9222
dev_medium_B_00591	dev_inactive_A_00238	2	11	13400	9208
dev_medium_B_00591	dev_inactive_A_00238	2	12	11077	7357
dev_medium_C_00510	dev_medium_C_00549	2	9	7613	7730
dev_medium_C_00510	dev_medium_C_00549	2	10	7432	7943
dev_medium_C_00072	dev_weak_B_00177	2	1	12239	4986
dev_medium_C_00072	dev_weak_B_00177	2	2	14924	6269
dev_medium_B_00591	dev_weak_B_00104	2	1	7603	3974
dev_medium_B_00591	dev_weak_B_00104	2	2	13160	6480
dev_medium_C_00072	dev_weak_B_00177	2	3	12745	5567
dev_medium_C_00072	dev_weak_B_00177	2	4	16273	7347
dev_medium_B_00591	dev_weak_B_00104	2	3	19120	9949
dev_medium_B_00591	dev_weak_B_00104	2	4	25684	14133
control_Ecoli_B_00976	dev_medium_C_00549	2	1	691	8642
control_Ecoli_B_00976	dev_medium_C_00549	2	2	715	10378
dev_medium_C_00072	dev_weak_B_00177	2	5	11269	5550
dev_medium_C_00072	dev_weak_B_00177	2	6	22140	10495
dev_medium_B_00591	dev_weak_B_00104	2	5	12089	6692
dev_medium_B_00591	dev_weak_B_00104	2	6	21203	12012
control_Ecoli_B_00976	dev_medium_C_00549	2	3	453	5052
control_Ecoli_B_00976	dev_medium_C_00549	2	4	744	10407
dev_medium_C_00072	dev_weak_B_00177	2	7	10968	4716
dev_medium_C_00072	dev_weak_B_00177	2	8	8016	3169
dev_medium_B_00591	dev_weak_B_00104	2	7	13061	5875
dev_medium_B_00591	dev_weak_B_00104	2	8	9773	4140
dev_medium_C_00072	dev_weak_B_00177	2	9	13594	5869
dev_medium_C_00072	dev_weak_B_00177	2	10	8672	3771
dev_medium_B_00591	dev_weak_B_00104	2	9	20292	11686
dev_medium_B_00591	dev_weak_B_00104	2	10	11116	5801
control_Ecoli_B_00976	dev_medium_C_00549	2	5	641	9239
control_Ecoli_B_00976	dev_medium_C_00549	2	6	497	6671
dev_medium_C_00072	dev_weak_B_00177	2	11	16250	8188
dev_medium_C_00072	dev_weak_B_00177	2	12	10595	5337
dev_medium_B_00591	dev_weak_B_00104	2	11	19424	10522
dev_medium_B_00591	dev_weak_B_00104	2	12	11011	5749
control_Ecoli_B_00976	dev_medium_C_00549	2	7	672	9604
control_Ecoli_B_00976	dev_medium_C_00549	2	8	346	4832
hk_inactive_C_00606	dev_weak_B_00177	2	1	4297	9797
hk_inactive_C_00606	dev_weak_B_00177	2	2	5750	11888
dev_medium_B_00591	dev_weak_B_00177	2	1	14267	6978
dev_medium_B_00591	dev_weak_B_00177	2	2	14878	7086
control_flat_genomic_region_A_00765	dev_medium_C_00549	2	1	298	5165
control_flat_genomic_region_A_00765	dev_medium_C_00549	2	2	423	7147
hk_inactive_C_00606	dev_weak_B_00177	2	3	3009	7434
hk_inactive_C_00606	dev_weak_B_00177	2	4	5312	12794
dev_medium_B_00591	dev_weak_B_00177	2	3	18013	10008
dev_medium_B_00591	dev_weak_B_00177	2	4	21877	12338
control_flat_genomic_region_A_00765	dev_medium_C_00549	2	3	476	10176
control_flat_genomic_region_A_00765	dev_medium_C_00549	2	4	526	10271
hk_inactive_C_00606	dev_weak_B_00177	2	5	4167	10872
hk_inactive_C_00606	dev_weak_B_00177	2	6	5812	15059
dev_medium_B_00591	dev_weak_B_00177	2	5	13967	6464
dev_medium_B_00591	dev_weak_B_00177	2	6	23138	10908
control_flat_genomic_region_A_00765	dev_medium_C_00549	2	5	770	14378
control_flat_genomic_region_A_00765	dev_medium_C_00549	2	6	776	15871
hk_inactive_C_00606	dev_weak_B_00177	2	7	5914	12598
hk_inactive_C_00606	dev_weak_B_00177	2	8	4495	9772
dev_medium_B_00591	dev_weak_B_00177	2	7	12593	5805
dev_medium_B_00591	dev_weak_B_00177	2	8	6376	3119
control_flat_genomic_region_A_00765	dev_medium_C_00549	2	7	373	6855
control_flat_genomic_region_A_00765	dev_medium_C_00549	2	8	156	3328
hk_inactive_C_00606	dev_weak_B_00177	2	9	4346	10787
hk_inactive_C_00606	dev_weak_B_00177	2	10	2892	6495
dev_medium_B_00591	dev_weak_B_00177	2	9	19206	10854
dev_medium_B_00591	dev_weak_B_00177	2	10	14661	7680
control_flat_genomic_region_A_00765	dev_medium_C_00549	2	9	493	11206
control_flat_genomic_region_A_00765	dev_medium_C_00549	2	10	249	5085
hk_inactive_C_00606	dev_weak_B_00177	2	11	4380	12001
hk_inactive_C_00606	dev_weak_B_00177	2	12	2705	6570
dev_medium_B_00591	dev_weak_B_00177	2	11	18975	9122
dev_medium_B_00591	dev_weak_B_00177	2	12	11243	5640
control_flat_genomic_region_A_00765	dev_medium_C_00549	2	11	665	13385
control_flat_genomic_region_A_00765	dev_medium_C_00549	2	12	362	8014
dev_weak_B_00167	dev_inactive_B_00108	4	1	23464	11417
dev_weak_B_00167	dev_inactive_B_00108	4	2	32734	13616
hk_strong_B_00698	dev_inactive_B_00163	4	1	193	3962
hk_strong_B_00698	dev_inactive_B_00163	4	2	323	6185
control_flat_genomic_region_A_00765	dev_medium_A_00519	5	1	26540	9219
control_flat_genomic_region_A_00765	dev_medium_A_00519	5	2	31512	9280
control_flat_genomic_region_A_00765	dev_medium_C_00459	5	1	11284	8177
control_flat_genomic_region_A_00765	dev_medium_C_00459	5	2	10514	7423
dev_medium_C_00510	control_flat_genomic_region_C_00755	5	1	5687	13723
dev_medium_C_00510	control_flat_genomic_region_C_00755	5	2	4922	12816
dev_medium_C_00072	control_flat_genomic_region_C_00757	5	1	11987	9823
dev_medium_C_00072	control_flat_genomic_region_C_00757	5	2	13661	11168
control_Ecoli_C_00997	control_flat_genomic_region_C_00770	5	1	966	11902
control_Ecoli_C_00997	control_flat_genomic_region_C_00770	5	2	969	13253
control_Ecoli_B_00976	dev_inactive_B_00108	5	1	21767	11963
control_Ecoli_B_00976	dev_inactive_B_00108	5	2	32160	17767
dev_medium_C_00236	dev_medium_B_00539	5	1	59082	17540
dev_medium_C_00236	dev_medium_B_00539	5	2	62061	18749
dev_medium_C_00510	dev_strong_C_00310	3	1	40974	10572
dev_medium_C_00510	dev_strong_C_00310	3	2	41969	11017
dev_medium_B_00591	control_flat_genomic_region_C_00755	4	1	2207	3782
dev_medium_B_00591	control_flat_genomic_region_C_00755	4	2	2575	5477
dev_medium_C_00549	dev_weak_C_00087	5	1	57308	19385
dev_medium_C_00549	dev_weak_C_00087	5	2	60729	19889
dev_weak_B_00167	dev_inactive_B_00108	4	3	20554	13208
dev_weak_B_00167	dev_inactive_B_00108	4	4	21717	12710
hk_strong_B_00698	dev_inactive_B_00163	4	3	236	6935
hk_strong_B_00698	dev_inactive_B_00163	4	4	195	5797
control_flat_genomic_region_A_00765	dev_medium_A_00519	5	3	24464	10499
control_flat_genomic_region_A_00765	dev_medium_A_00519	5	4	27660	9727
control_flat_genomic_region_A_00765	dev_medium_C_00459	5	3	11312	10731
control_flat_genomic_region_A_00765	dev_medium_C_00459	5	4	8290	7065
dev_medium_C_00510	control_flat_genomic_region_C_00755	5	3	3576	12628
dev_medium_C_00510	control_flat_genomic_region_C_00755	5	4	3605	12237
dev_medium_C_00072	control_flat_genomic_region_C_00757	5	3	10801	10524
dev_medium_C_00072	control_flat_genomic_region_C_00757	5	4	10668	9608
control_Ecoli_C_00997	control_flat_genomic_region_C_00770	5	3	737	12723
control_Ecoli_C_00997	control_flat_genomic_region_C_00770	5	4	717	11299
control_Ecoli_B_00976	dev_inactive_B_00108	5	3	21644	14267
control_Ecoli_B_00976	dev_inactive_B_00108	5	4	20729	12390
dev_medium_C_00236	dev_medium_B_00539	5	3	50527	15424
dev_medium_C_00236	dev_medium_B_00539	5	4	41741	13634
dev_medium_C_00510	dev_strong_C_00310	3	3	29358	8435
dev_medium_C_00510	dev_strong_C_00310	3	4	23606	6277
dev_medium_B_00591	control_flat_genomic_region_C_00755	4	3	2392	4603
dev_medium_B_00591	control_flat_genomic_region_C_00755	4	4	2335	4704
dev_medium_C_00549	dev_weak_C_00087	5	3	43064	15448
dev_medium_C_00549	dev_weak_C_00087	5	4	39829	13211
dev_medium_C_00592	dev_medium_A_00519	5	1	79550	23090
dev_medium_C_00592	dev_medium_A_00519	5	2	103270	29708
hk_strong_C_00699	dev_medium_A_00001	5	1	4239	18505
hk_strong_C_00699	dev_medium_A_00001	5	2	5058	23141
control_flat_genomic_region_A_00765	dev_medium_B_00539	5	1	19842	17936
control_flat_genomic_region_A_00765	dev_medium_B_00539	5	2	19549	17620
control_flat_genomic_region_A_00765	dev_strong_A_00312	5	1	32221	17958
control_flat_genomic_region_A_00765	dev_strong_A_00312	5	2	45933	24921
hk_inactive_C_00606	control_flat_genomic_region_C_00755	5	1	585	16357
hk_inactive_C_00606	control_flat_genomic_region_C_00755	5	2	796	18040
dev_medium_C_00072	control_flat_genomic_region_C_00770	5	1	17019	22615
dev_medium_C_00072	control_flat_genomic_region_C_00770	5	2	16325	21833
control_flat_genomic_region_A_00765	control_Ecoli_B_00999	5	1	854	21424
control_flat_genomic_region_A_00765	control_Ecoli_B_00999	5	2	1073	24532
control_Ecoli_B_00976	dev_medium_B_00483	5	1	17732	22209
control_Ecoli_B_00976	dev_medium_B_00483	5	2	17276	20218
dev_medium_C_00236	dev_weak_C_00087	5	1	62586	27729
dev_medium_C_00236	dev_weak_C_00087	5	2	71452	30435
dev_medium_C_00543	dev_medium_B_00539	5	1	49613	26731
dev_medium_C_00543	dev_medium_B_00539	5	2	55222	28908
dev_medium_B_00591	ontrol_flat_genomic_region_C_00757	5	1	10800	15191
dev_medium_B_00591	ontrol_flat_genomic_region_C_00757	5	2	9504	14369
dev_medium_C_00549	dev_strong_C_00310	5	1	59754	22883
dev_medium_C_00549	dev_strong_C_00310	5	2	52894	22401
dev_medium_C_00592	dev_medium_A_00519	5	3	77101	25826
dev_medium_C_00592	dev_medium_A_00519	5	4	75600	24272
hk_strong_C_00699	dev_medium_A_00001	5	3	3986	22291
hk_strong_C_00699	dev_medium_A_00001	5	4	4817	26007
control_flat_genomic_region_A_00765	dev_medium_B_00539	5	3	16293	18355
control_flat_genomic_region_A_00765	dev_medium_B_00539	5	4	16762	16994
control_flat_genomic_region_A_00765	dev_strong_A_00312	5	3	33226	20030
control_flat_genomic_region_A_00765	dev_strong_A_00312	5	4	40416	23287
hk_inactive_C_00606	control_flat_genomic_region_C_00755	5	3	651	21329
hk_inactive_C_00606	control_flat_genomic_region_C_00755	5	4	600	17489
dev_medium_C_00072	control_flat_genomic_region_C_00770	5	3	12715	20154
dev_medium_C_00072	control_flat_genomic_region_C_00770	5	4	11678	17897
control_flat_genomic_region_A_00765	control_Ecoli_B_00999	5	3	702	19419
control_flat_genomic_region_A_00765	control_Ecoli_B_00999	5	4	676	18017
control_Ecoli_B_00976	dev_medium_B_00483	5	3	14832	21109
control_Ecoli_B_00976	dev_medium_B_00483	5	4	14265	18190
dev_medium_C_00236	dev_weak_C_00087	5	3	49381	23649
dev_medium_C_00236	dev_weak_C_00087	5	4	51026	22535
dev_medium_C_00543	dev_medium_B_00539	5	3	43747	23240
dev_medium_C_00543	dev_medium_B_00539	5	4	48549	24105
dev_medium_B_00591	ontrol_flat_genomic_region_C_00757	5	3	8843	14864
dev_medium_B_00591	ontrol_flat_genomic_region_C_00757	5	4	8367	12771
dev_medium_C_00549	dev_strong_C_00310	5	3	49437	21382
dev_medium_C_00549	dev_strong_C_00310	5	4	51447	20404
dev_medium_C_00236	dev_medium_B_00483	5	1	54358	21106
dev_medium_C_00236	dev_medium_B_00483	5	2	64311	25027
hk_weak_C_00642	dev_medium_B_00524	5	1	47151	27680
hk_weak_C_00642	dev_medium_B_00524	5	2	46261	25339
control_flat_genomic_region_A_00765	dev_medium_C_00531	5	1	39881	18920
control_flat_genomic_region_A_00765	dev_medium_C_00531	5	2	45702	21037
control_flat_genomic_region_A_00765	dev_strong_B_00281	5	1	65575	29474
control_flat_genomic_region_A_00765	dev_strong_B_00281	5	2	70922	33094
hk_strong_B_00698	control_flat_genomic_region_C_00755	5	1	632	17645
hk_strong_B_00698	control_flat_genomic_region_C_00755	5	2	647	20008
control_Ecoli_B_00976	dev_medium_B_00539	5	1	29439	24540
control_Ecoli_B_00976	dev_medium_B_00539	5	2	34339	27866
control_flat_genomic_region_B_00790	control_Ecoli_B_00999	5	1	968	25589
control_flat_genomic_region_B_00790	control_Ecoli_B_00999	5	2	762	19859
dev_weak_B_00167	control_flat_genomic_region_C_00757	5	1	1551	20387
dev_weak_B_00167	control_flat_genomic_region_C_00757	5	2	1721	24238
dev_medium_C_00510	dev_medium_B_00483	5	1	48170	27892
dev_medium_C_00510	dev_medium_B_00483	5	2	57971	28327
dev_medium_C_00543	dev_weak_C_00087	5	1	37286	20514
dev_medium_C_00543	dev_weak_C_00087	5	2	36509	20516
dev_weak_B_00140	dev_medium_B_00539	5	1	31860	18816
dev_weak_B_00140	dev_medium_B_00539	5	2	29907	19192
dev_medium_C_00549	control_flat_genomic_region_C_00757	5	1	3243	29793
dev_medium_C_00549	control_flat_genomic_region_C_00757	5	2	3493	31734
dev_medium_C_00236	dev_medium_B_00483	5	3	51024	21892
dev_medium_C_00236	dev_medium_B_00483	5	4	52997	21090
hk_weak_C_00642	dev_medium_B_00524	5	3	35990	21449
hk_weak_C_00642	dev_medium_B_00524	5	4	41604	22847
control_flat_genomic_region_A_00765	dev_medium_C_00531	5	3	32336	16183
control_flat_genomic_region_A_00765	dev_medium_C_00531	5	4	34190	15585
control_flat_genomic_region_A_00765	dev_strong_B_00281	5	3	62771	30412
control_flat_genomic_region_A_00765	dev_strong_B_00281	5	4	60369	26772
hk_strong_B_00698	control_flat_genomic_region_C_00755	5	3	626	18934
hk_strong_B_00698	control_flat_genomic_region_C_00755	5	4	639	17082
control_Ecoli_B_00976	dev_medium_B_00539	5	3	26877	24492
control_Ecoli_B_00976	dev_medium_B_00539	5	4	26712	22442
control_flat_genomic_region_B_00790	control_Ecoli_B_00999	5	3	801	21692
control_flat_genomic_region_B_00790	control_Ecoli_B_00999	5	4	766	21496
dev_weak_B_00167	control_flat_genomic_region_C_00757	5	3	1230	18767
dev_weak_B_00167	control_flat_genomic_region_C_00757	5	4	1377	18693
dev_medium_C_00510	dev_medium_B_00483	5	3	51407	26116
dev_medium_C_00510	dev_medium_B_00483	5	4	45258	22305
dev_medium_C_00543	dev_weak_C_00087	5	3	32859	18869
dev_medium_C_00543	dev_weak_C_00087	5	4	36529	19417
dev_weak_B_00140	dev_medium_B_00539	5	3	26467	17267
dev_weak_B_00140	dev_medium_B_00539	5	4	26394	15320
dev_medium_C_00549	control_flat_genomic_region_C_00757	5	3	2971	28708
dev_medium_C_00549	control_flat_genomic_region_C_00757	5	4	3236	29146
dev_medium_C_00510	dev_medium_B_00539	5	1	66909	22820
dev_medium_C_00510	dev_medium_B_00539	5	2	81735	28651
dev_medium_B_00532	dev_medium_C_00459	5	1	50840	23464
dev_medium_B_00532	dev_medium_C_00459	5	2	72855	31904
control_flat_genomic_region_A_00765	dev_weak_C_00087	4	1	22247	22470
control_flat_genomic_region_A_00765	dev_weak_C_00087	4	2	22757	22726
control_flat_genomic_region_A_00765	dev_strong_C_00290	3	1	92333	29827
control_flat_genomic_region_A_00765	dev_strong_C_00290	3	2	104943	34044
hk_weak_C_00642	control_flat_genomic_region_C_00755	5	1	793	24083
hk_weak_C_00642	control_flat_genomic_region_C_00755	5	2	1069	33343
control_Ecoli_C_00997	dev_medium_B_00539	5	1	26780	22435
control_Ecoli_C_00997	dev_medium_B_00539	5	2	29666	25323
control_flat_genomic_region_B_00790	control_flat_genomic_region_C_00755	5	1	890	17956
control_flat_genomic_region_B_00790	control_flat_genomic_region_C_00755	5	2	1313	25570
dev_medium_C_00236	control_flat_genomic_region_C_00757	5	1	7712	17073
dev_medium_C_00236	control_flat_genomic_region_C_00757	5	2	8515	19271
dev_medium_C_00510	dev_weak_C_00087	5	1	58929	23996
dev_medium_C_00510	dev_weak_C_00087	5	2	69212	29742
dev_medium_C_00543	control_flat_genomic_region_C_00755	5	1	4127	21739
dev_medium_C_00543	control_flat_genomic_region_C_00755	5	2	3904	18555
dev_weak_B_00140	dev_weak_C_00087	5	1	21201	23423
dev_weak_B_00140	dev_weak_C_00087	5	2	18718	21401
dev_medium_C_00236	dev_inactive_A_00238	5	1	68774	30977
dev_medium_C_00236	dev_inactive_A_00238	5	2	72502	30598
dev_medium_C_00510	dev_medium_B_00539	5	3	71482	27400
dev_medium_C_00510	dev_medium_B_00539	5	4	71924	25857
dev_medium_B_00532	dev_medium_C_00459	5	3	56583	25341
dev_medium_B_00532	dev_medium_C_00459	5	4	42713	16980
control_flat_genomic_region_A_00765	dev_weak_C_00087	4	3	18634	20833
control_flat_genomic_region_A_00765	dev_weak_C_00087	4	4	18781	19133
control_flat_genomic_region_A_00765	dev_strong_C_00290	3	3	82261	29025
control_flat_genomic_region_A_00765	dev_strong_C_00290	3	4	84390	26038
hk_weak_C_00642	control_flat_genomic_region_C_00755	5	3	905	29222
hk_weak_C_00642	control_flat_genomic_region_C_00755	5	4	828	25746
control_Ecoli_C_00997	dev_medium_B_00539	5	3	24390	23980
control_Ecoli_C_00997	dev_medium_B_00539	5	4	25232	22664
control_flat_genomic_region_B_00790	control_flat_genomic_region_C_00755	5	3	972	23002
control_flat_genomic_region_B_00790	control_flat_genomic_region_C_00755	5	4	871	20703
dev_medium_C_00236	control_flat_genomic_region_C_00757	5	3	6868	18083
dev_medium_C_00236	control_flat_genomic_region_C_00757	5	4	6637	15277
dev_medium_C_00510	dev_weak_C_00087	5	3	57094	25702
dev_medium_C_00510	dev_weak_C_00087	5	4	51340	22233
dev_medium_C_00543	control_flat_genomic_region_C_00755	5	3	3521	15800
dev_medium_C_00543	control_flat_genomic_region_C_00755	5	4	3579	17366
dev_weak_B_00140	dev_weak_C_00087	5	3	16811	21782
dev_weak_B_00140	dev_weak_C_00087	5	4	16864	18466
dev_medium_C_00236	dev_inactive_A_00238	5	3	57430	27436
dev_medium_C_00236	dev_inactive_A_00238	5	4	53344	22317
dev_medium_C_00592	dev_medium_B_00539	5	1	38666	16420
dev_medium_C_00592	dev_medium_B_00539	5	2	48642	22477
dev_inactive_B_00163	dev_strong_B_00281	5	1	26167	22544
dev_inactive_B_00163	dev_strong_B_00281	5	2	31965	28064
control_flat_genomic_region_A_00765	hk_medium_C_00663	3	1	982	22278
control_flat_genomic_region_A_00765	hk_medium_C_00663	3	2	1306	29271
control_flat_genomic_region_A_00765	dev_strong_C_00310	4	1	24967	17118
control_flat_genomic_region_A_00765	dev_strong_C_00310	4	2	30266	22089
dev_inactive_B_00163	control_flat_genomic_region_C_00755	3	1	579	22125
dev_inactive_B_00163	control_flat_genomic_region_C_00755	3	2	683	25924
control_flat_genomic_region_B_00790	dev_medium_B_00539	5	1	23004	20750
control_flat_genomic_region_B_00790	dev_medium_B_00539	5	2	37094	32933
control_flat_genomic_region_B_00790	control_flat_genomic_region_C_00757	5	1	878	25238
control_flat_genomic_region_B_00790	control_flat_genomic_region_C_00757	5	2	1382	33195
dev_medium_B_00532	control_flat_genomic_region_C_00757	5	1	6830	17400
dev_medium_B_00532	control_flat_genomic_region_C_00757	5	2	9480	26157
dev_inactive_B_00163	dev_strong_C_00290	5	1	33499	22446
dev_inactive_B_00163	dev_strong_C_00290	5	2	45176	28674
dev_medium_C_00543	control_flat_genomic_region_C_00757	5	1	6474	22643
dev_medium_C_00543	control_flat_genomic_region_C_00757	5	2	8222	28138
dev_weak_B_00140	dev_strong_C_00310	4	1	34373	15494
dev_weak_B_00140	dev_strong_C_00310	4	2	34983	15987
dev_medium_C_00510	dev_inactive_A_00238	5	1	60241	29656
[truncated: 2,990 more rows]

## Sheet: Supplementary Fig. 2i
Supplementary Figure 2i
Raw luciferase and renilla measurements (in arbitrary units, see column names) used to compute the activity values found in Supplementary Figure 1i. For each combination of 5’ (L for “Left”) and 3’ (R for “Right”) candidate sequences, biological replicates (independent transfections made on different days) and technical replicates are specified (see column names). Only pairs for which at least th…
L	R	biological_replicate	technical_replicate	luciferase	renilla
control_flat_genomic_region_B_00722_F	dev_inactive_B_00212_F	1	1	127071	173215
control_flat_genomic_region_B_00722_F	dev_inactive_B_00212_F	1	2	126249	169503
control_flat_genomic_region_B_00722_F	dev_inactive_B_00212_F	1	3	144357	189944
control_flat_genomic_region_B_00722_F	dev_weak_C_00079_F	1	1	99612	198600
control_flat_genomic_region_B_00722_F	dev_weak_C_00079_F	1	2	12177	23718
control_flat_genomic_region_B_00722_F	dev_weak_C_00079_F	1	3	25865	55980
dev_weak_B_00140_F	control_flat_genomic_region_B_00722_F	1	1	10757	201659
dev_weak_B_00140_F	control_flat_genomic_region_B_00722_F	1	2	11361	227356
dev_weak_B_00140_F	control_flat_genomic_region_B_00722_F	1	3	12954	252439
dev_medium_C_00534_F	dev_medium_C_00534_F	1	1	366831	235004
dev_medium_C_00534_F	dev_medium_C_00534_F	1	2	468566	268888
dev_medium_C_00534_F	dev_medium_C_00534_F	1	3	402649	244287
control_flat_genomic_region_B_00722_F	dev_medium_B_00483_F	1	1	219123	147741
control_flat_genomic_region_B_00722_F	dev_medium_B_00483_F	1	2	265291	174831
control_flat_genomic_region_B_00722_F	dev_medium_B_00483_F	1	3	283369	199623
control_flat_genomic_region_B_00722_F	dev_weak_C_00107_F	1	1	285524	297555
control_flat_genomic_region_B_00722_F	dev_weak_C_00107_F	1	2	222774	216624
control_flat_genomic_region_B_00722_F	dev_weak_C_00107_F	1	3	38461	38198
dev_weak_B_00167_F	control_flat_genomic_region_B_00722_F	1	1	12892	186590
dev_weak_B_00167_F	control_flat_genomic_region_B_00722_F	1	2	14220	183390
dev_weak_B_00167_F	control_flat_genomic_region_B_00722_F	1	3	14810	231328
dev_strong_B_00303_F	dev_strong_B_00303_F	1	1	1652550	220940
dev_strong_B_00303_F	dev_strong_B_00303_F	1	2	1632217	232330
dev_strong_B_00303_F	dev_strong_B_00303_F	1	3	1308805	201898
control_flat_genomic_region_B_00722_F	dev_medium_B_00516_F	1	1	117681	157749
control_flat_genomic_region_B_00722_F	dev_medium_B_00516_F	1	2	151745	200814
control_flat_genomic_region_B_00722_F	dev_medium_B_00516_F	1	3	234546	325233
dev_inactive_B_00212_F	control_flat_genomic_region_B_00722_F	1	1	20319	230406
dev_inactive_B_00212_F	control_flat_genomic_region_B_00722_F	1	2	14528	168434
dev_inactive_B_00212_F	control_flat_genomic_region_B_00722_F	1	3	16301	211357
dev_weak_C_00079_F	control_flat_genomic_region_B_00722_F	1	1	16309	223523
dev_weak_C_00079_F	control_flat_genomic_region_B_00722_F	1	2	18507	231822
dev_weak_C_00079_F	control_flat_genomic_region_B_00722_F	1	3	19282	275317
dev_weak_B_00140_F	dev_weak_B_00140_F	1	1	1166863	248357
dev_weak_B_00140_F	dev_weak_B_00140_F	1	2	1082512	233017
dev_weak_B_00140_F	dev_weak_B_00140_F	1	3	823493	188779
control_flat_genomic_region_B_00722_F	dev_medium_B_00586_F	1	1	172533	115720
control_flat_genomic_region_B_00722_F	dev_medium_B_00586_F	1	2	253969	193805
control_flat_genomic_region_B_00722_F	dev_medium_B_00586_F	1	3	332350	284309
dev_medium_B_00483_F	control_flat_genomic_region_B_00722_F	1	1	33379	205618
dev_medium_B_00483_F	control_flat_genomic_region_B_00722_F	1	2	28461	169224
dev_medium_B_00483_F	control_flat_genomic_region_B_00722_F	1	3	34568	199587
dev_weak_C_00107_F	control_flat_genomic_region_B_00722_F	1	1	39499	221039
dev_weak_C_00107_F	control_flat_genomic_region_B_00722_F	1	2	37997	226031
dev_weak_C_00107_F	control_flat_genomic_region_B_00722_F	1	3	44913	229280
dev_weak_B_00167_F	dev_weak_B_00167_F	1	1	323959	220536
dev_weak_B_00167_F	dev_weak_B_00167_F	1	2	262054	174631
dev_weak_B_00167_F	dev_weak_B_00167_F	1	3	287755	187081
control_flat_genomic_region_B_00722_F	dev_medium_C_00534_F	1	1	90273	150592
control_flat_genomic_region_B_00722_F	dev_medium_C_00534_F	1	2	147993	245313
control_flat_genomic_region_B_00722_F	dev_medium_C_00534_F	1	3	194609	292801
dev_medium_B_00516_F	control_flat_genomic_region_B_00722_F	1	1	23771	215048
dev_medium_B_00516_F	control_flat_genomic_region_B_00722_F	1	2	16938	169132
dev_medium_B_00516_F	control_flat_genomic_region_B_00722_F	1	3	21456	199665
dev_inactive_B_00212_F	dev_inactive_B_00212_F	1	1	392776	196552
dev_inactive_B_00212_F	dev_inactive_B_00212_F	1	2	364961	195621
dev_inactive_B_00212_F	dev_inactive_B_00212_F	1	3	427923	211545
dev_weak_C_00079_F	dev_weak_C_00079_F	1	1	196117	154213
dev_weak_C_00079_F	dev_weak_C_00079_F	1	2	207702	159046
dev_weak_C_00079_F	dev_weak_C_00079_F	1	3	175648	130533
control_flat_genomic_region_B_00722_F	dev_strong_B_00303_F	1	1	568964	133094
control_flat_genomic_region_B_00722_F	dev_strong_B_00303_F	1	2	848932	178693
control_flat_genomic_region_B_00722_F	dev_strong_B_00303_F	1	3	1122322	302510
dev_medium_B_00586_F	control_flat_genomic_region_B_00722_F	1	1	17902	179684
dev_medium_B_00586_F	control_flat_genomic_region_B_00722_F	1	2	16936	185213
dev_medium_B_00586_F	control_flat_genomic_region_B_00722_F	1	3	19490	194640
dev_medium_B_00483_F	dev_medium_B_00483_F	1	1	742837	223227
dev_medium_B_00483_F	dev_medium_B_00483_F	1	2	669615	193596
dev_medium_B_00483_F	dev_medium_B_00483_F	1	3	773359	201744
dev_weak_C_00107_F	dev_weak_C_00107_F	1	1	826173	291494
dev_weak_C_00107_F	dev_weak_C_00107_F	1	2	692706	275007
dev_weak_C_00107_F	dev_weak_C_00107_F	1	3	658535	257509
control_flat_genomic_region_B_00722_F	dev_weak_B_00140_F	1	1	200184	178575
control_flat_genomic_region_B_00722_F	dev_weak_B_00140_F	1	2	243831	212249
control_flat_genomic_region_B_00722_F	dev_weak_B_00140_F	1	3	398676	340268
dev_medium_C_00534_F	control_flat_genomic_region_B_00722_F	1	1	19440	202387
dev_medium_C_00534_F	control_flat_genomic_region_B_00722_F	1	2	19435	207813
dev_medium_C_00534_F	control_flat_genomic_region_B_00722_F	1	3	19064	188858
dev_medium_B_00516_F	dev_medium_B_00516_F	1	1	379928	179662
dev_medium_B_00516_F	dev_medium_B_00516_F	1	2	384784	179669
dev_medium_B_00516_F	dev_medium_B_00516_F	1	3	408849	177779
control_flat_genomic_region_B_00722_F	control_flat_genomic_region_B_00722_F	1	1	10549	222683
control_flat_genomic_region_B_00722_F	control_flat_genomic_region_B_00722_F	1	2	10658	220372
control_flat_genomic_region_B_00722_F	control_flat_genomic_region_B_00722_F	1	3	8227	196088
control_flat_genomic_region_B_00722_F	dev_weak_B_00167_F	1	1	96345	153914
control_flat_genomic_region_B_00722_F	dev_weak_B_00167_F	1	2	119755	209185
control_flat_genomic_region_B_00722_F	dev_weak_B_00167_F	1	3	181029	288808
dev_strong_B_00303_F	control_flat_genomic_region_B_00722_F	1	1	134872	192279
dev_strong_B_00303_F	control_flat_genomic_region_B_00722_F	1	2	137401	204292
dev_strong_B_00303_F	control_flat_genomic_region_B_00722_F	1	3	118515	160803
dev_medium_B_00586_F	dev_medium_B_00586_F	1	1	372789	179465
dev_medium_B_00586_F	dev_medium_B_00586_F	1	2	330902	162286
dev_medium_B_00586_F	dev_medium_B_00586_F	1	3	340746	160461
control_flat_genomic_region_B_00722_F	control_flat_genomic_region_B_00722_F	1	4	11855	210560
control_flat_genomic_region_B_00722_F	control_flat_genomic_region_B_00722_F	1	5	12414	263142
control_flat_genomic_region_B_00722_F	control_flat_genomic_region_B_00722_F	1	6	7582	186119
control_flat_genomic_region_B_00722_F	dev_inactive_B_00212_F	2	1	77614	94189
control_flat_genomic_region_B_00722_F	dev_inactive_B_00212_F	2	2	78652	89442
control_flat_genomic_region_B_00722_F	dev_inactive_B_00212_F	2	3	64621	91180
control_flat_genomic_region_B_00722_F	dev_weak_C_00079_F	2	1	35469	77521
control_flat_genomic_region_B_00722_F	dev_weak_C_00079_F	2	2	46353	102316
control_flat_genomic_region_B_00722_F	dev_weak_C_00079_F	2	3	54810	115578
dev_weak_B_00140_F	control_flat_genomic_region_B_00722_F	2	1	6670	99877
dev_weak_B_00140_F	control_flat_genomic_region_B_00722_F	2	2	8586	119715
dev_weak_B_00140_F	control_flat_genomic_region_B_00722_F	2	3	7301	116796
dev_medium_C_00534_F	dev_medium_C_00534_F	2	1	192290	124286
dev_medium_C_00534_F	dev_medium_C_00534_F	2	2	226234	136069
dev_medium_C_00534_F	dev_medium_C_00534_F	2	3	219984	119286
control_flat_genomic_region_B_00722_F	dev_medium_B_00483_F	2	1	136825	87060
control_flat_genomic_region_B_00722_F	dev_medium_B_00483_F	2	2	208250	122402
control_flat_genomic_region_B_00722_F	dev_medium_B_00483_F	2	3	181672	129372
control_flat_genomic_region_B_00722_F	dev_weak_C_00107_F	2	1	141198	131835
control_flat_genomic_region_B_00722_F	dev_weak_C_00107_F	2	2	139048	127735
control_flat_genomic_region_B_00722_F	dev_weak_C_00107_F	2	3	141764	132287
dev_weak_B_00167_F	control_flat_genomic_region_B_00722_F	2	1	9300	130113
dev_weak_B_00167_F	control_flat_genomic_region_B_00722_F	2	2	9826	126558
dev_weak_B_00167_F	control_flat_genomic_region_B_00722_F	2	3	9155	126027
dev_strong_B_00303_F	dev_strong_B_00303_F	2	1	870851	138082
dev_strong_B_00303_F	dev_strong_B_00303_F	2	2	863003	133229
dev_strong_B_00303_F	dev_strong_B_00303_F	2	3	675437	104298
control_flat_genomic_region_B_00722_F	dev_medium_B_00516_F	2	1	71881	96495
control_flat_genomic_region_B_00722_F	dev_medium_B_00516_F	2	2	108387	123197
control_flat_genomic_region_B_00722_F	dev_medium_B_00516_F	2	3	93790	118731
dev_inactive_B_00212_F	control_flat_genomic_region_B_00722_F	2	1	16121	150051
dev_inactive_B_00212_F	control_flat_genomic_region_B_00722_F	2	2	14640	138514
dev_inactive_B_00212_F	control_flat_genomic_region_B_00722_F	2	3	15831	140310
dev_weak_C_00079_F	control_flat_genomic_region_B_00722_F	2	1	11425	137785
dev_weak_C_00079_F	control_flat_genomic_region_B_00722_F	2	2	11744	131990
dev_weak_C_00079_F	control_flat_genomic_region_B_00722_F	2	3	12983	137415
dev_weak_B_00140_F	dev_weak_B_00140_F	2	1	457291	119493
dev_weak_B_00140_F	dev_weak_B_00140_F	2	2	492123	121002
dev_weak_B_00140_F	dev_weak_B_00140_F	2	3	431864	108167
control_flat_genomic_region_B_00722_F	dev_medium_B_00586_F	2	1	103039	86320
control_flat_genomic_region_B_00722_F	dev_medium_B_00586_F	2	2	170624	106113
control_flat_genomic_region_B_00722_F	dev_medium_B_00586_F	2	3	171202	104411
dev_medium_B_00483_F	control_flat_genomic_region_B_00722_F	2	1	33524	132499
dev_medium_B_00483_F	control_flat_genomic_region_B_00722_F	2	2	35698	133402
dev_medium_B_00483_F	control_flat_genomic_region_B_00722_F	2	3	28433	116845
dev_weak_C_00107_F	control_flat_genomic_region_B_00722_F	2	1	27378	134664
dev_weak_C_00107_F	control_flat_genomic_region_B_00722_F	2	2	28067	129579
dev_weak_C_00107_F	control_flat_genomic_region_B_00722_F	2	3	30902	158004
dev_weak_B_00167_F	dev_weak_B_00167_F	2	1	175501	137825
dev_weak_B_00167_F	dev_weak_B_00167_F	2	2	143511	113085
dev_weak_B_00167_F	dev_weak_B_00167_F	2	3	146731	120041
control_flat_genomic_region_B_00722_F	dev_medium_C_00534_F	2	1	43928	99232
control_flat_genomic_region_B_00722_F	dev_medium_C_00534_F	2	2	71227	123299
control_flat_genomic_region_B_00722_F	dev_medium_C_00534_F	2	3	85168	126023
dev_medium_B_00516_F	control_flat_genomic_region_B_00722_F	2	1	20531	143877
dev_medium_B_00516_F	control_flat_genomic_region_B_00722_F	2	2	17824	127480
dev_medium_B_00516_F	control_flat_genomic_region_B_00722_F	2	3	18395	140677
dev_inactive_B_00212_F	dev_inactive_B_00212_F	2	1	356050	141682
dev_inactive_B_00212_F	dev_inactive_B_00212_F	2	2	364122	153393
dev_inactive_B_00212_F	dev_inactive_B_00212_F	2	3	347891	140550
dev_weak_C_00079_F	dev_weak_C_00079_F	2	1	99903	91811
dev_weak_C_00079_F	dev_weak_C_00079_F	2	2	97838	79861
dev_weak_C_00079_F	dev_weak_C_00079_F	2	3	84102	64748
control_flat_genomic_region_B_00722_F	dev_strong_B_00303_F	2	1	185686	87902
control_flat_genomic_region_B_00722_F	dev_strong_B_00303_F	2	2	463267	123508
control_flat_genomic_region_B_00722_F	dev_strong_B_00303_F	2	3	480914	123879
dev_medium_B_00586_F	control_flat_genomic_region_B_00722_F	2	1	14821	136046
dev_medium_B_00586_F	control_flat_genomic_region_B_00722_F	2	2	16319	142882
dev_medium_B_00586_F	control_flat_genomic_region_B_00722_F	2	3	18840	143611
dev_medium_B_00483_F	dev_medium_B_00483_F	2	1	529819	152301
dev_medium_B_00483_F	dev_medium_B_00483_F	2	2	497141	136268
dev_medium_B_00483_F	dev_medium_B_00483_F	2	3	561402	155917
dev_weak_C_00107_F	dev_weak_C_00107_F	2	1	332445	137236
dev_weak_C_00107_F	dev_weak_C_00107_F	2	2	283644	125930
dev_weak_C_00107_F	dev_weak_C_00107_F	2	3	316147	137221
control_flat_genomic_region_B_00722_F	dev_weak_B_00140_F	2	1	96381	93750
control_flat_genomic_region_B_00722_F	dev_weak_B_00140_F	2	2	124710	113540
control_flat_genomic_region_B_00722_F	dev_weak_B_00140_F	2	3	127096	109558
dev_medium_C_00534_F	control_flat_genomic_region_B_00722_F	2	1	14984	147269
dev_medium_C_00534_F	control_flat_genomic_region_B_00722_F	2	2	15408	138652
dev_medium_C_00534_F	control_flat_genomic_region_B_00722_F	2	3	14415	141679
dev_medium_B_00516_F	dev_medium_B_00516_F	2	1	302585	162203
dev_medium_B_00516_F	dev_medium_B_00516_F	2	2	311075	155472
dev_medium_B_00516_F	dev_medium_B_00516_F	2	3	409653	208626
control_flat_genomic_region_B_00722_F	control_flat_genomic_region_B_00722_F	2	1	8019	141884
control_flat_genomic_region_B_00722_F	control_flat_genomic_region_B_00722_F	2	2	6983	122328
control_flat_genomic_region_B_00722_F	control_flat_genomic_region_B_00722_F	2	3	5836	128672
control_flat_genomic_region_B_00722_F	dev_weak_B_00167_F	2	1	39868	90447
control_flat_genomic_region_B_00722_F	dev_weak_B_00167_F	2	2	51111	106124
control_flat_genomic_region_B_00722_F	dev_weak_B_00167_F	2	3	55526	108849
dev_strong_B_00303_F	control_flat_genomic_region_B_00722_F	2	1	78582	125477
dev_strong_B_00303_F	control_flat_genomic_region_B_00722_F	2	2	92667	136361
dev_strong_B_00303_F	control_flat_genomic_region_B_00722_F	2	3	90119	133742
dev_medium_B_00586_F	dev_medium_B_00586_F	2	1	217964	123088
dev_medium_B_00586_F	dev_medium_B_00586_F	2	2	256914	132298
dev_medium_B_00586_F	dev_medium_B_00586_F	2	3	245906	128091
control_flat_genomic_region_B_00722_F	control_flat_genomic_region_B_00722_F	2	4	7803	124212
control_flat_genomic_region_B_00722_F	control_flat_genomic_region_B_00722_F	2	5	8211	142336
control_flat_genomic_region_B_00722_F	control_flat_genomic_region_B_00722_F	2	6	6148	143473
control_flat_genomic_region_B_00722_F	dev_inactive_B_00212_F	3	1	490413	685164
control_flat_genomic_region_B_00722_F	dev_inactive_B_00212_F	3	2	633811	843430
control_flat_genomic_region_B_00722_F	dev_inactive_B_00212_F	3	3	500973	767449
control_flat_genomic_region_B_00722_F	dev_weak_C_00079_F	3	1	343490	949233
control_flat_genomic_region_B_00722_F	dev_weak_C_00079_F	3	2	334993	1028969
control_flat_genomic_region_B_00722_F	dev_weak_C_00079_F	3	3	282622	793866
dev_weak_B_00140_F	control_flat_genomic_region_B_00722_F	3	1	30980	597208
dev_weak_B_00140_F	control_flat_genomic_region_B_00722_F	3	2	26782	569274
dev_weak_B_00140_F	control_flat_genomic_region_B_00722_F	3	3	22577	455250
dev_medium_C_00534_F	dev_medium_C_00534_F	3	1	1412063	839467
dev_medium_C_00534_F	dev_medium_C_00534_F	3	2	1217368	731617
dev_medium_C_00534_F	dev_medium_C_00534_F	3	3	1354549	697047
control_flat_genomic_region_B_00722_F	dev_medium_B_00483_F	3	1	1294890	931586
control_flat_genomic_region_B_00722_F	dev_medium_B_00483_F	3	2	1546779	1082834
control_flat_genomic_region_B_00722_F	dev_medium_B_00483_F	3	3	1418592	985123
control_flat_genomic_region_B_00722_F	dev_weak_C_00107_F	3	1	949472	973364
control_flat_genomic_region_B_00722_F	dev_weak_C_00107_F	3	2	835087	858970
control_flat_genomic_region_B_00722_F	dev_weak_C_00107_F	3	3	786752	829978
dev_weak_B_00167_F	control_flat_genomic_region_B_00722_F	3	1	38550	638119
dev_weak_B_00167_F	control_flat_genomic_region_B_00722_F	3	2	35012	597306
dev_weak_B_00167_F	control_flat_genomic_region_B_00722_F	3	3	36990	490175
dev_strong_B_00303_F	dev_strong_B_00303_F	3	1	4841214	830424
dev_strong_B_00303_F	dev_strong_B_00303_F	3	2	5142884	888360
dev_strong_B_00303_F	dev_strong_B_00303_F	3	3	3685739	570452
control_flat_genomic_region_B_00722_F	dev_medium_B_00516_F	3	1	709773	917278
control_flat_genomic_region_B_00722_F	dev_medium_B_00516_F	3	2	856916	1047121
control_flat_genomic_region_B_00722_F	dev_medium_B_00516_F	3	3	717575	1021292
dev_inactive_B_00212_F	control_flat_genomic_region_B_00722_F	3	1	82674	1175481
dev_inactive_B_00212_F	control_flat_genomic_region_B_00722_F	3	2	82411	1043443
dev_inactive_B_00212_F	control_flat_genomic_region_B_00722_F	3	3	60766	846460
dev_weak_C_00079_F	control_flat_genomic_region_B_00722_F	3	1	49258	690803
dev_weak_C_00079_F	control_flat_genomic_region_B_00722_F	3	2	43853	590778
dev_weak_C_00079_F	control_flat_genomic_region_B_00722_F	3	3	37487	520707
dev_weak_B_00140_F	dev_weak_B_00140_F	3	1	3056290	967431
dev_weak_B_00140_F	dev_weak_B_00140_F	3	2	3205619	1000650
dev_weak_B_00140_F	dev_weak_B_00140_F	3	3	2339568	736847
control_flat_genomic_region_B_00722_F	dev_medium_B_00586_F	3	1	1070265	830546
control_flat_genomic_region_B_00722_F	dev_medium_B_00586_F	3	2	1193859	978773
control_flat_genomic_region_B_00722_F	dev_medium_B_00586_F	3	3	1295085	1036960
dev_medium_B_00483_F	control_flat_genomic_region_B_00722_F	3	1	176553	1162131
dev_medium_B_00483_F	control_flat_genomic_region_B_00722_F	3	2	167601	1010099
dev_medium_B_00483_F	control_flat_genomic_region_B_00722_F	3	3	123889	772955
dev_weak_C_00107_F	control_flat_genomic_region_B_00722_F	3	1	83735	472072
dev_weak_C_00107_F	control_flat_genomic_region_B_00722_F	3	2	59191	381924
dev_weak_C_00107_F	control_flat_genomic_region_B_00722_F	3	3	65115	351768
dev_weak_B_00167_F	dev_weak_B_00167_F	3	1	923427	837520
dev_weak_B_00167_F	dev_weak_B_00167_F	3	2	1056770	1015821
dev_weak_B_00167_F	dev_weak_B_00167_F	3	3	745884	758777
control_flat_genomic_region_B_00722_F	dev_medium_C_00534_F	3	1	788741	921936
control_flat_genomic_region_B_00722_F	dev_medium_C_00534_F	3	2	736267	1049674
control_flat_genomic_region_B_00722_F	dev_medium_C_00534_F	3	3	846285	1014180
dev_medium_B_00516_F	control_flat_genomic_region_B_00722_F	3	1	82873	813595
dev_medium_B_00516_F	control_flat_genomic_region_B_00722_F	3	2	67979	770667
dev_medium_B_00516_F	control_flat_genomic_region_B_00722_F	3	3	60816	579982
dev_inactive_B_00212_F	dev_inactive_B_00212_F	3	1	1943552	808932
dev_inactive_B_00212_F	dev_inactive_B_00212_F	3	2	1534895	732603
dev_inactive_B_00212_F	dev_inactive_B_00212_F	3	3	1397890	580194
dev_weak_C_00079_F	dev_weak_C_00079_F	3	1	253745	239481
dev_weak_C_00079_F	dev_weak_C_00079_F	3	2	248140	229204
dev_weak_C_00079_F	dev_weak_C_00079_F	3	3	183376	179347
control_flat_genomic_region_B_00722_F	dev_strong_B_00303_F	3	1	3771422	858923
control_flat_genomic_region_B_00722_F	dev_strong_B_00303_F	3	2	4128996	939295
control_flat_genomic_region_B_00722_F	dev_strong_B_00303_F	3	3	3439065	862193
dev_medium_B_00586_F	control_flat_genomic_region_B_00722_F	3	1	71393	825820
dev_medium_B_00586_F	control_flat_genomic_region_B_00722_F	3	2	64093	837528
dev_medium_B_00586_F	control_flat_genomic_region_B_00722_F	3	3	58330	631966
dev_medium_B_00483_F	dev_medium_B_00483_F	3	1	3224844	899196
dev_medium_B_00483_F	dev_medium_B_00483_F	3	2	2833445	737002
dev_medium_B_00483_F	dev_medium_B_00483_F	3	3	2165083	604238
dev_weak_C_00107_F	dev_weak_C_00107_F	3	1	2290533	1007750
dev_weak_C_00107_F	dev_weak_C_00107_F	3	2	1767908	817909
dev_weak_C_00107_F	dev_weak_C_00107_F	3	3	1844849	771009
control_flat_genomic_region_B_00722_F	dev_weak_B_00140_F	3	1	851146	874998
control_flat_genomic_region_B_00722_F	dev_weak_B_00140_F	3	2	1054016	1016755
control_flat_genomic_region_B_00722_F	dev_weak_B_00140_F	3	3	938246	1083148
dev_medium_C_00534_F	control_flat_genomic_region_B_00722_F	3	1	102812	1224557
dev_medium_C_00534_F	control_flat_genomic_region_B_00722_F	3	2	93559	1082872
dev_medium_C_00534_F	control_flat_genomic_region_B_00722_F	3	3	82014	955864
dev_medium_B_00516_F	dev_medium_B_00516_F	3	1	1490412	864861
dev_medium_B_00516_F	dev_medium_B_00516_F	3	2	1212639	763851
dev_medium_B_00516_F	dev_medium_B_00516_F	3	3	1105731	669114
control_flat_genomic_region_B_00722_F	control_flat_genomic_region_B_00722_F	3	1	49830	1548039
control_flat_genomic_region_B_00722_F	control_flat_genomic_region_B_00722_F	3	2	41505	973297
control_flat_genomic_region_B_00722_F	control_flat_genomic_region_B_00722_F	3	3	30377	889382
control_flat_genomic_region_B_00722_F	dev_weak_B_00167_F	3	1	442176	905847
control_flat_genomic_region_B_00722_F	dev_weak_B_00167_F	3	2	473818	930973
control_flat_genomic_region_B_00722_F	dev_weak_B_00167_F	3	3	383079	900540
dev_strong_B_00303_F	control_flat_genomic_region_B_00722_F	3	1	479850	1061059
dev_strong_B_00303_F	control_flat_genomic_region_B_00722_F	3	2	502554	993086
dev_strong_B_00303_F	control_flat_genomic_region_B_00722_F	3	3	403518	874410
dev_medium_B_00586_F	dev_medium_B_00586_F	3	1	1283808	770980
dev_medium_B_00586_F	dev_medium_B_00586_F	3	2	1253098	814120
dev_medium_B_00586_F	dev_medium_B_00586_F	3	3	1224782	674752
control_flat_genomic_region_B_00722_F	control_flat_genomic_region_B_00722_F	3	4	45283	1005012
control_flat_genomic_region_B_00722_F	control_flat_genomic_region_B_00722_F	3	5	41719	878844
control_flat_genomic_region_B_00722_F	control_flat_genomic_region_B_00722_F	3	6	30909	898321
